# Supplementary material for: Causal relationship between resting-state networks and depression: a bidirectional two-sample mendelian randomization study
Source: BMC Psychiatry. 2024 May 29;24:402. doi: 10.1186/s12888-024-05857-2 (PMC11138044; doi:10.1186/s12888-024-05857-2)
Supplement: Supplementary file 1 — Supplementary Material 1: The selected SNPs of SC DMN [file 12888_2024_5857_MOESM1_ESM.csv]

SNPs of SC_DMN
	effect_allele.exposure	other_allele.exposure	beta.exposure	se.exposure	eaf.exposure	SNP	info.exposure	exposure	mr_keep.exposure	pval.exposure	pval_origin.exposure	id.exposure	data_source.exposure	F
1	A	G	-0.000446494	9.99E-05	0.239591	rs1295087	1	exposure	TRUE	7.84E-06	inferred	F9I9rM	textfile	19.97562047
3	A	G	-0.000453734	0.000108348	0.190138	rs67895977	0.984635	exposure	TRUE	2.82E-05	inferred	F9I9rM	textfile	17.53722401
6	G	A	-0.000351013	8.59E-05	0.455958	rs4926521	0.996815	exposure	TRUE	4.38E-05	inferred	F9I9rM	textfile	16.69783152
9	G	A	0.00125202	0.000307644	0.0194314	rs72680103	1	exposure	TRUE	4.71E-05	inferred	F9I9rM	textfile	16.56249019
18	A	C	0.000393311	9.20E-05	0.310655	rs1113640	0.9971	exposure	TRUE	1.91E-05	inferred	F9I9rM	textfile	18.2766473
36	T	C	-0.000408762	9.32E-05	0.297609	rs1127309	0.993184	exposure	TRUE	1.16E-05	inferred	F9I9rM	textfile	19.23575363
52	A	G	0.000555419	0.000121749	0.143831	rs2635030	0.9987	exposure	TRUE	5.07E-06	inferred	F9I9rM	textfile	20.81184865
60	C	A	-0.000679355	0.000156764	0.0817961	rs12079041	0.968917	exposure	TRUE	1.47E-05	inferred	F9I9rM	textfile	18.78022882
61	T	C	-0.000995684	0.00023417	0.0333589	rs117673567	0.986752	exposure	TRUE	2.12E-05	inferred	F9I9rM	textfile	18.0792556
63	A	G	0.000818376	0.000195836	0.0495061	rs56972321	0.916142	exposure	TRUE	2.93E-05	inferred	F9I9rM	textfile	17.4630746
76	A	G	-0.000710398	0.000167203	0.0713475	rs11190457	0.973779	exposure	TRUE	2.15E-05	inferred	F9I9rM	textfile	18.05158453
80	C	T	0.000368855	9.06E-05	0.337002	rs10886518	0.991045	exposure	TRUE	4.68E-05	inferred	F9I9rM	textfile	16.57505409
82	A	G	-0.000356067	8.63E-05	0.484115	rs58259088	0.980579	exposure	TRUE	3.69E-05	inferred	F9I9rM	textfile	17.02322579
83	C	T	-0.000407884	9.91E-05	0.246326	rs593313	0.994363	exposure	TRUE	3.86E-05	inferred	F9I9rM	textfile	16.94049243
84	G	A	0.000620037	0.000147255	0.091556	rs72889359	1	exposure	TRUE	2.55E-05	inferred	F9I9rM	textfile	17.72944385
85	T	C	0.00172633	0.00040874	0.010893	rs150223141	0.927423	exposure	TRUE	2.40E-05	inferred	F9I9rM	textfile	17.83829551
87	T	C	0.000737573	0.000177301	0.0627559	rs112643363	0.976344	exposure	TRUE	3.18E-05	inferred	F9I9rM	textfile	17.30563942
92	T	C	0.000447379	9.81E-05	0.247805	rs667080	0.996258	exposure	TRUE	5.10E-06	inferred	F9I9rM	textfile	20.79759775
93	T	C	0.000910306	0.000198383	0.0478973	rs11214286	1	exposure	TRUE	4.46E-06	inferred	F9I9rM	textfile	21.05551671
95	G	A	0.000397745	9.69E-05	0.260527	rs10849246	1	exposure	TRUE	4.05E-05	inferred	F9I9rM	textfile	16.84852566
97	G	A	-0.00109662	0.000259284	0.0284422	rs117381425	0.905053	exposure	TRUE	2.34E-05	inferred	F9I9rM	textfile	17.88796302
99	T	C	0.00152922	0.000303846	0.0191496	rs74588239	0.988473	exposure	TRUE	4.83E-07	inferred	F9I9rM	textfile	25.32986597
104	A	G	-0.00123029	0.000279388	0.0235641	rs1512416	1	exposure	TRUE	1.07E-05	inferred	F9I9rM	textfile	19.39096803
110	C	G	-0.000858803	0.000188469	0.0545073	rs76762850	0.958012	exposure	TRUE	5.20E-06	inferred	F9I9rM	textfile	20.7638199
111	A	G	-0.000357305	8.75E-05	0.374496	rs9943753	1	exposure	TRUE	4.44E-05	inferred	F9I9rM	textfile	16.67485558
114	G	A	-0.000410685	9.90E-05	0.247879	rs903770	1	exposure	TRUE	3.35E-05	inferred	F9I9rM	textfile	17.20866944
117	C	T	0.00165542	0.000357026	0.0137976	rs75428374	0.974199	exposure	TRUE	3.54E-06	inferred	F9I9rM	textfile	21.49892314
121	T	C	-0.0017319	0.000409392	0.0104567	rs73191746	0.98861	exposure	TRUE	2.33E-05	inferred	F9I9rM	textfile	17.89645121
122	A	G	0.00171741	0.000375384	0.0125987	rs148080969	0.976913	exposure	TRUE	4.76E-06	inferred	F9I9rM	textfile	20.93131238
130	T	G	0.000453254	0.000108187	0.18643	rs34410145	0.997306	exposure	TRUE	2.80E-05	inferred	F9I9rM	textfile	17.55226369
138	G	A	-0.000840955	0.000168669	0.0682834	rs17199009	0.971318	exposure	TRUE	6.17E-07	inferred	F9I9rM	textfile	24.85850314
143	G	C	0.00128316	0.000310923	0.0193341	rs184114625	0.95138	exposure	TRUE	3.68E-05	inferred	F9I9rM	textfile	17.03161875
146	C	G	0.000499669	0.000117915	0.154236	rs11077558	1	exposure	TRUE	2.26E-05	inferred	F9I9rM	textfile	17.95670722
148	A	G	-0.00138023	0.000302981	0.0197062	rs56178991	1	exposure	TRUE	5.23E-06	inferred	F9I9rM	textfile	20.75258189
150	T	A	-0.00195333	0.000406947	0.0110928	rs13313701	0.947708	exposure	TRUE	1.59E-06	inferred	F9I9rM	textfile	23.03963199
173	T	C	0.000450276	8.50E-05	0.468827	rs231588	0.998912	exposure	TRUE	1.17E-07	inferred	F9I9rM	textfile	28.06207283
189	A	G	-0.00143103	0.000289735	0.0214274	rs115181256	1	exposure	TRUE	7.85E-07	inferred	F9I9rM	textfile	24.39470409
191	A	C	0.000404204	8.93E-05	0.373759	rs2881046	0.98558	exposure	TRUE	6.00E-06	inferred	F9I9rM	textfile	20.48794012
199	G	C	0.00142438	0.000333216	0.0165784	rs188550520	0.95882	exposure	TRUE	1.91E-05	inferred	F9I9rM	textfile	18.2725871
200	T	C	0.00128507	0.000267694	0.0249807	rs149820526	0.928942	exposure	TRUE	1.58E-06	inferred	F9I9rM	textfile	23.04497789
201	G	A	0.000368391	8.66E-05	0.434501	rs7557702	0.995776	exposure	TRUE	2.10E-05	inferred	F9I9rM	textfile	18.09598548
300	A	G	0.000550384	9.30E-05	0.302015	rs13015080	0.994682	exposure	TRUE	3.26E-09	inferred	F9I9rM	textfile	35.0239967
302	G	A	-0.000425686	0.000101315	0.230033	rs6077869	0.999183	exposure	TRUE	2.65E-05	inferred	F9I9rM	textfile	17.65351688
304	T	G	0.000352186	8.64E-05	0.444339	rs13041078	0.993198	exposure	TRUE	4.58E-05	inferred	F9I9rM	textfile	16.61562535
305	C	A	-0.000359078	8.54E-05	0.456735	rs11696245	0.994164	exposure	TRUE	2.61E-05	inferred	F9I9rM	textfile	17.67916926
351	C	T	-0.000446398	9.60E-05	0.280268	rs9621390	0.991663	exposure	TRUE	3.32E-06	inferred	F9I9rM	textfile	21.62230625
356	A	G	-0.000395748	8.75E-05	0.391854	rs8184965	0.993624	exposure	TRUE	6.10E-06	inferred	F9I9rM	textfile	20.45602998
357	A	T	-0.000418619	8.80E-05	0.423309	rs781871	0.979876	exposure	TRUE	1.96E-06	inferred	F9I9rM	textfile	22.62937334
363	G	T	0.000597756	0.000144575	0.09817	rs163471	0.999583	exposure	TRUE	3.56E-05	inferred	F9I9rM	textfile	17.0947001
367	A	G	-0.0013957	0.000330689	0.0168606	rs150821520	0.944982	exposure	TRUE	2.44E-05	inferred	F9I9rM	textfile	17.81331137
368	T	C	0.00128014	0.000298109	0.0215913	rs73084067	1	exposure	TRUE	1.75E-05	inferred	F9I9rM	textfile	18.44016321
373	T	C	-0.001269	0.000306134	0.0195856	rs116550686	0.982889	exposure	TRUE	3.39E-05	inferred	F9I9rM	textfile	17.18304439
380	T	C	-0.00174908	0.000384845	0.0125709	rs7634059	0.98249	exposure	TRUE	5.50E-06	inferred	F9I9rM	textfile	20.65606781
418	G	T	-0.000816563	0.000193106	0.0560099	rs538497124	0.939175	exposure	TRUE	2.35E-05	inferred	F9I9rM	textfile	17.8808376
420	T	C	-0.00125245	0.000305592	0.0211113	rs74958267	1	exposure	TRUE	4.16E-05	inferred	F9I9rM	textfile	16.79719765
422	A	G	-0.00120726	0.000289363	0.0231479	rs116757414	0.972555	exposure	TRUE	3.02E-05	inferred	F9I9rM	textfile	17.4066672
427	G	T	0.00127054	0.000302955	0.020843	rs10471009	1	exposure	TRUE	2.74E-05	inferred	F9I9rM	textfile	17.58816113
445	G	A	0.000669548	0.000153056	0.0843384	rs76532817	0.994161	exposure	TRUE	1.22E-05	inferred	F9I9rM	textfile	19.13650908
460	A	C	0.000652436	0.000154276	0.0809044	rs112556454	0.989206	exposure	TRUE	2.35E-05	inferred	F9I9rM	textfile	17.88459429
461	T	C	0.00182988	0.000447208	0.00954334	rs114214955	0.975704	exposure	TRUE	4.28E-05	inferred	F9I9rM	textfile	16.74272304
466	A	G	0.00170053	0.000418645	0.0112464	rs73726746	0.977038	exposure	TRUE	4.87E-05	inferred	F9I9rM	textfile	16.49972776
468	A	G	0.00129434	0.000260853	0.0275608	rs117015757	0.941716	exposure	TRUE	6.98E-07	inferred	F9I9rM	textfile	24.62096518
475	G	A	-0.00105947	0.000241124	0.0323044	rs79918896	0.993505	exposure	TRUE	1.11E-05	inferred	F9I9rM	textfile	19.30618433
477	G	A	-0.00051453	0.000121581	0.144496	rs56175853	0.991152	exposure	TRUE	2.32E-05	inferred	F9I9rM	textfile	17.90976886
493	T	C	0.000579623	0.000125503	0.131845	rs7806278	0.998092	exposure	TRUE	3.87E-06	inferred	F9I9rM	textfile	21.3296145
497	C	A	-0.000370426	8.90E-05	0.392524	rs10281640	0.972099	exposure	TRUE	3.15E-05	inferred	F9I9rM	textfile	17.32299223
564	C	G	0.000822901	0.000163459	0.0719777	rs116210684	0.988404	exposure	TRUE	4.80E-07	inferred	F9I9rM	textfile	25.34413684
585	G	A	-0.000469083	0.000108973	0.190621	rs66487177	1	exposure	TRUE	1.67E-05	inferred	F9I9rM	textfile	18.52940927
586	G	T	-0.00105407	0.000239769	0.0342626	rs199795240	0.913893	exposure	TRUE	1.10E-05	inferred	F9I9rM	textfile	19.32648358
587	G	C	0.000744873	0.000177796	0.0586097	rs73238117	0.99728	exposure	TRUE	2.80E-05	inferred	F9I9rM	textfile	17.55175275
588	C	T	0.000533333	0.000129045	0.125331	rs73168502	0.974239	exposure	TRUE	3.58E-05	inferred	F9I9rM	textfile	17.08104942
590	C	T	-0.00131552	0.000301924	0.020486	rs150958965	0.945759	exposure	TRUE	1.32E-05	inferred	F9I9rM	textfile	18.9845207
591	G	A	0.000449545	0.000104172	0.212715	rs7009522	1	exposure	TRUE	1.59E-05	inferred	F9I9rM	textfile	18.62277254
595	G	A	-0.00179895	0.000429285	0.010406	rs76117539	1	exposure	TRUE	2.78E-05	inferred	F9I9rM	textfile	17.56089952
596	G	A	-0.00077966	0.000183034	0.0589852	rs12679944	0.969489	exposure	TRUE	2.05E-05	inferred	F9I9rM	textfile	18.14458191
599	T	C	0.00267616	0.000605263	0.00528434	rs4737948	0.932666	exposure	TRUE	9.80E-06	inferred	F9I9rM	textfile	19.54951097
601	A	G	0.000365331	8.89E-05	0.384666	rs2926615	0.977363	exposure	TRUE	3.97E-05	inferred	F9I9rM	textfile	16.88766205
602	A	G	-0.00114454	0.000282139	0.0225745	rs78151514	1	exposure	TRUE	4.98E-05	inferred	F9I9rM	textfile	16.45643297
606	T	G	-0.000495686	0.000118615	0.154151	rs3133962	0.99734	exposure	TRUE	2.93E-05	inferred	F9I9rM	textfile	17.46361223
612	G	A	0.00110517	0.000272119	0.0253543	rs145528005	0.910397	exposure	TRUE	4.88E-05	inferred	F9I9rM	textfile	16.49454888
613	A	T	-0.00103255	0.000235974	0.0334643	rs117502923	0.986539	exposure	TRUE	1.21E-05	inferred	F9I9rM	textfile	19.14669739
616	A	G	0.000371004	9.00E-05	0.341014	rs9987774	0.999372	exposure	TRUE	3.75E-05	inferred	F9I9rM	textfile	16.99308247
618	G	A	0.000365941	8.90E-05	0.354501	rs4357374	0.99107	exposure	TRUE	3.93E-05	inferred	F9I9rM	textfile	16.90604917
622	A	C	0.00117277	0.000270912	0.0251628	rs17336436	1	exposure	TRUE	1.50E-05	inferred	F9I9rM	textfile	18.7399838
625	A	G	0.00112152	0.000257323	0.0276659	rs78606763	1	exposure	TRUE	1.31E-05	inferred	F9I9rM	textfile	18.99576698
														19.3250805
