# Supplementary material for: Causal relationship between resting-state networks and depression: a bidirectional two-sample mendelian randomization study
Source: BMC Psychiatry. 2024 May 29;24:402. doi: 10.1186/s12888-024-05857-2 (PMC11138044; doi:10.1186/s12888-024-05857-2)
Supplement: Supplementary file 3 — Supplementary Material 3: The selected SNPs of FC GN [file 12888_2024_5857_MOESM3_ESM.csv]

SNPs of FC_GN
	effect_allele.exposure	other_allele.exposure	beta.exposure	se.exposure	eaf.exposure	SNP	info.exposure	exposure	mr_keep.exposure	pval.exposure	pval_origin.exposure	id.exposure	data_source.exposure	F
1	T	A	-0.000428589	0.000103014	0.113438	rs2230008	0.977872	exposure	TRUE	3.18E-05	inferred	A5yhG9	textfile	17.30969991
4	G	A	0.000771143	0.000178298	0.0332352	rs72682250	0.992441	exposure	TRUE	1.53E-05	inferred	A5yhG9	textfile	18.70582633
8	C	A	0.00115769	0.000276255	0.0139879	rs12133573	0.946425	exposure	TRUE	2.78E-05	inferred	A5yhG9	textfile	17.56160762
11	A	G	0.00111373	0.000270416	0.0153658	rs77672065	1	exposure	TRUE	3.81E-05	inferred	A5yhG9	textfile	16.96270337
31	T	A	0.000820815	0.000164378	0.0396938	rs12121215	0.991469	exposure	TRUE	5.93E-07	inferred	A5yhG9	textfile	24.93464472
52	C	T	0.000271055	6.61E-05	0.454605	rs10491035	0.982599	exposure	TRUE	4.12E-05	inferred	A5yhG9	textfile	16.81558291
53	C	A	0.00113875	0.0002697	0.0135096	rs72824564	0.95212	exposure	TRUE	2.42E-05	inferred	A5yhG9	textfile	17.82768234
54	A	G	-0.000534063	0.000125145	0.0714962	rs75514019	1	exposure	TRUE	1.98E-05	inferred	A5yhG9	textfile	18.21201405
57	C	T	-0.000388335	9.28E-05	0.144175	rs78722787	0.97974	exposure	TRUE	2.86E-05	inferred	A5yhG9	textfile	17.51124873
59	A	T	-0.00077643	0.000190783	0.0294941	rs149580611	0.981236	exposure	TRUE	4.71E-05	inferred	A5yhG9	textfile	16.56247622
60	T	C	0.000581278	0.000134022	0.0614218	rs522995	1	exposure	TRUE	1.44E-05	inferred	A5yhG9	textfile	18.81116026
61	C	T	-0.000293426	6.81E-05	0.342285	rs1895057	0.993628	exposure	TRUE	1.64E-05	inferred	A5yhG9	textfile	18.56534238
62	T	C	-0.000475648	0.000112031	0.0918974	rs2603746	0.987319	exposure	TRUE	2.18E-05	inferred	A5yhG9	textfile	18.02581563
65	A	G	0.00125569	0.000296308	0.0110688	rs189144477	0.934864	exposure	TRUE	2.26E-05	inferred	A5yhG9	textfile	17.95883321
71	C	A	0.00162743	0.000366846	0.00814537	rs11106986	0.976863	exposure	TRUE	9.15E-06	inferred	A5yhG9	textfile	19.6805422
79	T	C	0.000485169	0.000108581	0.0995667	rs3935021	0.981598	exposure	TRUE	7.89E-06	inferred	A5yhG9	textfile	19.96541829
83	G	A	-0.000299706	7.11E-05	0.297679	rs73419638	0.984808	exposure	TRUE	2.49E-05	inferred	A5yhG9	textfile	17.7685371
86	G	C	-0.00039844	9.77E-05	0.129234	rs9598878	0.976235	exposure	TRUE	4.54E-05	inferred	A5yhG9	textfile	16.63170355
88	A	G	-0.000292972	6.91E-05	0.336322	rs9558163	0.981814	exposure	TRUE	2.24E-05	inferred	A5yhG9	textfile	17.97612738
93	T	C	0.000680757	0.0001501	0.0491991	rs117962455	1	exposure	TRUE	5.75E-06	inferred	A5yhG9	textfile	20.56945794
95	T	C	-0.000423493	0.000100646	0.120244	rs8007218	0.963301	exposure	TRUE	2.58E-05	inferred	A5yhG9	textfile	17.7051428
99	G	A	0.00115112	0.000259754	0.0166831	rs12589502	1	exposure	TRUE	9.35E-06	inferred	A5yhG9	textfile	19.63887975
105	T	C	0.000827479	0.000185264	0.0317014	rs11848624	0.980207	exposure	TRUE	7.95E-06	inferred	A5yhG9	textfile	19.94949418
107	C	G	0.000310307	7.63E-05	0.240263	rs11072451	0.987235	exposure	TRUE	4.76E-05	inferred	A5yhG9	textfile	16.53994532
109	C	G	0.000964341	0.000227419	0.0193604	rs72756894	0.956143	exposure	TRUE	2.23E-05	inferred	A5yhG9	textfile	17.98074874
113	C	A	0.00136551	0.000329352	0.00934417	rs141623711	0.940009	exposure	TRUE	3.38E-05	inferred	A5yhG9	textfile	17.18973414
115	G	A	0.000707395	0.000163971	0.0425365	rs117447936	0.907191	exposure	TRUE	1.60E-05	inferred	A5yhG9	textfile	18.61186446
119	T	A	-0.000964687	0.000215203	0.023837	rs16947013	0.988489	exposure	TRUE	7.37E-06	inferred	A5yhG9	textfile	20.09445398
140	A	G	0.000724637	0.000169023	0.0382875	rs117770183	0.96532	exposure	TRUE	1.81E-05	inferred	A5yhG9	textfile	18.38016472
142	C	A	0.00174501	0.000410267	0.00630553	rs17762543	1	exposure	TRUE	2.11E-05	inferred	A5yhG9	textfile	18.09100396
147	G	A	-0.000315677	7.68E-05	0.243375	rs56276582	0.974943	exposure	TRUE	3.95E-05	inferred	A5yhG9	textfile	16.89520405
149	T	C	0.000416796	0.000102509	0.113819	rs8065459	0.99686	exposure	TRUE	4.78E-05	inferred	A5yhG9	textfile	16.53191223
150	T	C	0.000788078	0.000193016	0.0289245	rs117520771	0.968929	exposure	TRUE	4.45E-05	inferred	A5yhG9	textfile	16.67062128
177	T	C	0.000737727	0.000164714	0.0378514	rs7237212	0.988904	exposure	TRUE	7.51E-06	inferred	A5yhG9	textfile	20.0599723
182	A	G	0.000304502	7.43E-05	0.250638	rs55727125	0.993114	exposure	TRUE	4.16E-05	inferred	A5yhG9	textfile	16.79587645
186	T	G	-0.00033379	8.10E-05	0.199164	rs10210667	0.995237	exposure	TRUE	3.77E-05	inferred	A5yhG9	textfile	16.98152173
187	G	T	0.000914331	0.0002223	0.021261	rs77986517	0.910318	exposure	TRUE	3.90E-05	inferred	A5yhG9	textfile	16.91717975
192	G	A	0.000670561	0.000157305	0.0442707	rs199529480	0.934391	exposure	TRUE	2.02E-05	inferred	A5yhG9	textfile	18.17153137
203	G	C	0.000291714	6.58E-05	0.460283	rs838061	0.980997	exposure	TRUE	9.28E-06	inferred	A5yhG9	textfile	19.65453428
206	G	A	0.000836936	0.00019077	0.0299187	rs62187482	0.983285	exposure	TRUE	1.15E-05	inferred	A5yhG9	textfile	19.24705727
212	C	T	0.000331471	7.48E-05	0.255611	rs852028	0.988442	exposure	TRUE	9.36E-06	inferred	A5yhG9	textfile	19.63757611
215	T	C	0.000778883	0.000172059	0.037431	rs56061505	0.99862	exposure	TRUE	5.99E-06	inferred	A5yhG9	textfile	20.49225073
221	T	A	0.000648971	0.000140461	0.0586424	rs76634792	0.947368	exposure	TRUE	3.83E-06	inferred	A5yhG9	textfile	21.34710905
226	T	C	-0.000555601	0.000136642	0.0576637	rs111884705	0.98949	exposure	TRUE	4.78E-05	inferred	A5yhG9	textfile	16.53322657
227	T	C	-0.000403938	9.93E-05	0.120248	rs28493119	1	exposure	TRUE	4.74E-05	inferred	A5yhG9	textfile	16.54744418
230	T	C	0.000889411	0.000189611	0.0301068	rs11913404	0.962042	exposure	TRUE	2.72E-06	inferred	A5yhG9	textfile	22.0027992
231	T	C	0.000273482	6.51E-05	0.498048	rs4820765	0.990227	exposure	TRUE	2.66E-05	inferred	A5yhG9	textfile	17.64800091
234	A	G	0.00104571	0.000247632	0.0163222	rs140847390	0.960274	exposure	TRUE	2.41E-05	inferred	A5yhG9	textfile	17.83236693
235	G	C	0.000281476	6.60E-05	0.438376	rs7623836	0.984955	exposure	TRUE	2.00E-05	inferred	A5yhG9	textfile	18.18841565
236	G	A	0.00105082	0.000252581	0.0168729	rs144019753	0.96914	exposure	TRUE	3.18E-05	inferred	A5yhG9	textfile	17.30833544
241	G	A	0.0014491	0.000332159	0.00917826	rs113325654	0.923575	exposure	TRUE	1.28E-05	inferred	A5yhG9	textfile	19.03288678
247	T	C	-0.00031667	7.57E-05	0.242873	rs147344811	0.983604	exposure	TRUE	2.87E-05	inferred	A5yhG9	textfile	17.49935676
249	G	A	0.000351202	8.41E-05	0.186098	rs79601886	0.984185	exposure	TRUE	2.97E-05	inferred	A5yhG9	textfile	17.43901572
253	G	A	0.00104872	0.000257662	0.0168768	rs140316368	0.906149	exposure	TRUE	4.70E-05	inferred	A5yhG9	textfile	16.56602658
255	T	A	0.00143541	0.00034425	0.00845992	rs116290402	0.917574	exposure	TRUE	3.05E-05	inferred	A5yhG9	textfile	17.38617462
262	A	C	0.000785709	0.000170017	0.03787	rs192152002	0.957883	exposure	TRUE	3.81E-06	inferred	A5yhG9	textfile	21.35692676
281	G	C	0.00122156	0.000261979	0.0164464	rs142001690	0.979982	exposure	TRUE	3.12E-06	inferred	A5yhG9	textfile	21.74185758
284	A	G	-0.000334163	7.92E-05	0.215633	rs11949420	0.982048	exposure	TRUE	2.45E-05	inferred	A5yhG9	textfile	17.80190009
297	A	G	0.00109896	0.000263486	0.0159078	rs111547974	0.936336	exposure	TRUE	3.03E-05	inferred	A5yhG9	textfile	17.39597126
301	T	A	-0.000335042	7.88E-05	0.215845	rs13161242	0.993002	exposure	TRUE	2.12E-05	inferred	A5yhG9	textfile	18.07782051
302	A	C	-0.00133837	0.000327743	0.0101273	rs75867571	1	exposure	TRUE	4.43E-05	inferred	A5yhG9	textfile	16.6757562
307	A	C	-0.00112401	0.000263258	0.0162923	rs112826924	0.98499	exposure	TRUE	1.96E-05	inferred	A5yhG9	textfile	18.22960233
310	T	C	0.00031009	6.62E-05	0.408321	rs13176419	0.975291	exposure	TRUE	2.81E-06	inferred	A5yhG9	textfile	21.94115792
317	C	T	0.000371278	8.55E-05	0.175795	rs4349805	0.993174	exposure	TRUE	1.41E-05	inferred	A5yhG9	textfile	18.85672218
320	T	G	0.0007258	0.00017874	0.0335906	rs75596130	0.997986	exposure	TRUE	4.89E-05	inferred	A5yhG9	textfile	16.48885202
321	G	A	0.000358084	8.40E-05	0.180257	rs159044	0.990909	exposure	TRUE	2.02E-05	inferred	A5yhG9	textfile	18.17235701
351	A	G	0.00117864	0.000280091	0.0142956	rs140124768	0.913442	exposure	TRUE	2.58E-05	inferred	A5yhG9	textfile	17.70777697
353	C	T	0.000283893	6.82E-05	0.34931	rs1885656	0.988507	exposure	TRUE	3.15E-05	inferred	A5yhG9	textfile	17.32768798
355	G	T	0.00156978	0.000310762	0.0110236	rs113894837	0.91412	exposure	TRUE	4.39E-07	inferred	A5yhG9	textfile	25.51653901
356	C	T	-0.000575626	0.000137191	0.0586524	rs138215975	0.982607	exposure	TRUE	2.72E-05	inferred	A5yhG9	textfile	17.60473777
364	T	C	0.00109378	0.000227201	0.0198948	rs140970907	0.939303	exposure	TRUE	1.48E-06	inferred	A5yhG9	textfile	23.17605318
373	C	T	0.00110307	0.000249728	0.0175501	rs117317169	0.90452	exposure	TRUE	1.00E-05	inferred	A5yhG9	textfile	19.51064687
374	A	G	0.000874099	0.000211451	0.0242918	rs35178230	0.984188	exposure	TRUE	3.57E-05	inferred	A5yhG9	textfile	17.08841412
375	T	C	0.000672856	0.000164499	0.0402944	rs80024942	0.976733	exposure	TRUE	4.31E-05	inferred	A5yhG9	textfile	16.73083956
377	A	G	0.0010781	0.000264646	0.0146219	rs117907108	0.980025	exposure	TRUE	4.63E-05	inferred	A5yhG9	textfile	16.5953885
378	A	G	0.00107211	0.000254712	0.0150653	rs76082253	0.92976	exposure	TRUE	2.56E-05	inferred	A5yhG9	textfile	17.71657968
379	T	C	0.000960009	0.000226032	0.0217216	rs75395288	1	exposure	TRUE	2.16E-05	inferred	A5yhG9	textfile	18.03892917
382	G	A	0.000281744	6.81E-05	0.340458	rs1926399	0.98867	exposure	TRUE	3.52E-05	inferred	A5yhG9	textfile	17.11650646
383	C	A	0.000938018	0.000225745	0.0200469	rs79244424	0.977576	exposure	TRUE	3.25E-05	inferred	A5yhG9	textfile	17.26577451
386	G	A	0.000664625	0.00015045	0.0474044	rs76728852	1	exposure	TRUE	9.98E-06	inferred	A5yhG9	textfile	19.51501828
														18.41967585
