# Supplementary material for: Causal relationship between resting-state networks and depression: a bidirectional two-sample mendelian randomization study
Source: BMC Psychiatry. 2024 May 29;24:402. doi: 10.1186/s12888-024-05857-2 (PMC11138044; doi:10.1186/s12888-024-05857-2)
Supplement: Supplementary file 4 — Supplementary Material 4: The selected SNPs of SC DAN [file 12888_2024_5857_MOESM4_ESM.csv]

SNPs of SC_DAN
	effect_allele.exposure	other_allele.exposure	beta.exposure	se.exposure	eaf.exposure	SNP	info.exposure	exposure	mr_keep.exposure	pval.exposure	pval_origin.exposure	id.exposure	data_source.exposure		F
4	T	C	0.000837553	0.000185406	0.0400882	rs11806282	0.984224	exposure	TRUE	6.26E-06	inferred	2quKx1	textfile		20.40689962
6	T	C	0.000708346	0.000165272	0.0528836	rs17356177	0.971607	exposure	TRUE	1.82E-05	inferred	2quKx1	textfile		18.36928813
9	A	G	0.00100895	0.000247478	0.0227251	rs309519	0.909597	exposure	TRUE	4.56E-05	inferred	2quKx1	textfile		16.62134233
10	C	T	-0.00136139	0.000332126	0.0123265	rs185599209	0.927398	exposure	TRUE	4.15E-05	inferred	2quKx1	textfile		16.8019374
14	T	G	-0.00111546	0.000258554	0.019623	rs58747565	0.998931	exposure	TRUE	1.60E-05	inferred	2quKx1	textfile		18.61253299
19	C	A	-0.000424394	9.92E-05	0.166361	rs72713776	0.987805	exposure	TRUE	1.88E-05	inferred	2quKx1	textfile		18.30269853
22	C	A	0.000989872	0.000225755	0.0273605	rs79468765	0.975558	exposure	TRUE	1.16E-05	inferred	2quKx1	textfile		19.22575147
24	A	T	0.0014055	0.00031973	0.0139294	rs146142363	0.938949	exposure	TRUE	1.10E-05	inferred	2quKx1	textfile		19.32390637
27	G	A	0.000328888	7.91E-05	0.331006	rs10465617	0.981016	exposure	TRUE	3.21E-05	inferred	2quKx1	textfile		17.28793371
32	A	G	-0.000572055	0.000137659	0.0788666	rs17104921	0.985558	exposure	TRUE	3.24E-05	inferred	2quKx1	textfile		17.26896666
35	C	A	-0.000358026	8.08E-05	0.294059	rs805721	1	exposure	TRUE	9.38E-06	inferred	2quKx1	textfile		19.63389261
36	T	C	-0.00144381	0.000331058	0.0127852	rs75132287	1	exposure	TRUE	1.29E-05	inferred	2quKx1	textfile		19.0200615
38	A	G	0.000788989	0.000193463	0.0371511	rs56170046	0.937952	exposure	TRUE	4.54E-05	inferred	2quKx1	textfile		16.63206068
42	A	G	-0.00031411	7.53E-05	0.408601	rs644515	0.989322	exposure	TRUE	3.03E-05	inferred	2quKx1	textfile		17.40097461
43	G	A	-0.000549051	0.000134894	0.0864897	rs61909395	0.920922	exposure	TRUE	4.70E-05	inferred	2quKx1	textfile		16.5668564
47	G	C	0.000366884	8.51E-05	0.249926	rs7137678	0.990028	exposure	TRUE	1.62E-05	inferred	2quKx1	textfile		18.5865346
49	C	G	-0.000839584	0.00020213	0.0341572	rs112183560	1	exposure	TRUE	3.27E-05	inferred	2quKx1	textfile		17.25308473
50	G	A	-0.000724418	0.000176389	0.0449165	rs76128521	0.98015	exposure	TRUE	4.01E-05	inferred	2quKx1	textfile		16.86690775
53	G	C	0.00102584	0.000230915	0.0257338	rs139343480	0.991237	exposure	TRUE	8.89E-06	inferred	2quKx1	textfile		19.73581058
57	C	A	0.00168609	0.00039516	0.00929508	rs74646924	1	exposure	TRUE	1.98E-05	inferred	2quKx1	textfile		18.20604248
58	T	G	-0.00158317	0.000363132	0.0102586	rs9537208	0.93026	exposure	TRUE	1.30E-05	inferred	2quKx1	textfile		19.00754644
61	T	C	-0.000952387	0.000233689	0.0270778	rs144918470	0.976423	exposure	TRUE	4.59E-05	inferred	2quKx1	textfile		16.60926358
62	G	T	-0.000385063	8.55E-05	0.251765	rs12429595	0.971827	exposure	TRUE	6.68E-06	inferred	2quKx1	textfile		20.28296077
64	C	T	0.00106511	0.000233013	0.0265043	rs79108140	0.910307	exposure	TRUE	4.85E-06	inferred	2quKx1	textfile		20.89433828
65	A	G	0.000656621	0.000155861	0.0612527	rs79518230	0.935007	exposure	TRUE	2.52E-05	inferred	2quKx1	textfile		17.74821249
85	T	G	-0.000681884	0.000153168	0.0623347	rs2771387	0.99531	exposure	TRUE	8.51E-06	inferred	2quKx1	textfile		19.81914509
104	C	G	0.00057313	0.000139324	0.0797797	rs2055292	1	exposure	TRUE	3.89E-05	inferred	2quKx1	textfile		16.92210613
114	C	A	-0.000607424	0.000137379	0.0803257	rs4924345	0.990587	exposure	TRUE	9.80E-06	inferred	2quKx1	textfile		19.54983936
190	G	A	-0.000313647	7.54E-05	0.404403	rs4774329	0.984426	exposure	TRUE	3.19E-05	inferred	2quKx1	textfile		17.30372419
191	A	G	-0.000609553	0.00014683	0.0662342	rs78736342	0.968493	exposure	TRUE	3.30E-05	inferred	2quKx1	textfile		17.2342881
216	T	C	-0.000379482	7.63E-05	0.378021	rs7163125	0.987693	exposure	TRUE	6.57E-07	inferred	2quKx1	textfile		24.7362172
248	G	A	0.000590016	0.000133529	0.0861627	rs16953815	0.969467	exposure	TRUE	9.93E-06	inferred	2quKx1	textfile		19.52434103
266	C	T	-0.00113513	0.000245341	0.0227284	rs12596551	0.972984	exposure	TRUE	3.71E-06	inferred	2quKx1	textfile		21.40676005
272	C	T	0.000545011	0.000120207	0.106099	rs9935248	0.994075	exposure	TRUE	5.79E-06	inferred	2quKx1	textfile		20.55658736
288	A	G	0.000399011	9.02E-05	0.212422	rs397209	0.987824	exposure	TRUE	9.71E-06	inferred	2quKx1	textfile		19.56846059
289	A	G	0.000310974	7.50E-05	0.421597	rs4794060	0.990808	exposure	TRUE	3.38E-05	inferred	2quKx1	textfile		17.19196954
290	T	C	-0.00180657	0.000396761	0.0090525	rs17581935	0.958638	exposure	TRUE	5.28E-06	inferred	2quKx1	textfile		20.73249817
292	A	G	0.00131958	0.00029296	0.0159415	rs61000574	0.960978	exposure	TRUE	6.66E-06	inferred	2quKx1	textfile		20.28872685
297	T	A	0.00145622	0.000358288	0.0100508	rs117794958	0.900805	exposure	TRUE	4.82E-05	inferred	2quKx1	textfile		16.51921697
298	T	C	-0.000933503	0.000223701	0.0266215	rs146140225	0.957146	exposure	TRUE	3.01E-05	inferred	2quKx1	textfile		17.41388151
300	A	G	-0.00087689	0.000197817	0.0373622	rs11663541	1	exposure	TRUE	9.30E-06	inferred	2quKx1	textfile		19.65002071
303	G	A	0.000303235	7.33E-05	0.469045	rs614225	0.998981	exposure	TRUE	3.52E-05	inferred	2quKx1	textfile		17.11396757
306	T	C	0.000826098	0.000189456	0.040427	rs76706221	0.973621	exposure	TRUE	1.30E-05	inferred	2quKx1	textfile		19.01281463
317	T	A	0.00138445	0.000288889	0.0173609	rs7563634	0.945101	exposure	TRUE	1.65E-06	inferred	2quKx1	textfile		22.96637967
322	C	T	0.000921598	0.000227053	0.0276117	rs10210089	1	exposure	TRUE	4.93E-05	inferred	2quKx1	textfile		16.47511892
323	C	T	0.000316714	7.57E-05	0.399633	rs6756771	0.987222	exposure	TRUE	2.87E-05	inferred	2quKx1	textfile		17.50422002
324	G	A	0.00142657	0.00035034	0.0122792	rs573988826	0.935256	exposure	TRUE	4.66E-05	inferred	2quKx1	textfile		16.5808474
325	A	G	-0.00031043	7.47E-05	0.415803	rs72849648	0.995857	exposure	TRUE	3.24E-05	inferred	2quKx1	textfile		17.26975459
328	A	G	0.00077837	0.00017505	0.0459916	rs115503240	0.979287	exposure	TRUE	8.73E-06	inferred	2quKx1	textfile		19.77187917
330	A	G	0.000322748	7.57E-05	0.419221	rs9288016	0.980991	exposure	TRUE	2.01E-05	inferred	2quKx1	textfile		18.17755052
335	G	A	0.00152987	0.000310861	0.0136899	rs72966145	0.9678	exposure	TRUE	8.59E-07	inferred	2quKx1	textfile		24.22013599
337	T	C	0.000784314	0.000184209	0.0428474	rs62190057	0.919008	exposure	TRUE	2.07E-05	inferred	2quKx1	textfile		18.12834863
340	T	C	0.00111036	0.000253865	0.0214879	rs3885123	0.979421	exposure	TRUE	1.22E-05	inferred	2quKx1	textfile		19.13030779
347	T	C	0.00118767	0.000288702	0.016318	rs117721220	1	exposure	TRUE	3.89E-05	inferred	2quKx1	textfile		16.92357023
348	T	C	-0.000312832	7.36E-05	0.482874	rs1015012	0.996997	exposure	TRUE	2.13E-05	inferred	2quKx1	textfile		18.06619584
353	A	G	-0.00123268	0.0002729	0.0185552	rs144189501	0.976533	exposure	TRUE	6.27E-06	inferred	2quKx1	textfile		20.40298114
384	C	A	-0.000707613	0.000170585	0.0471115	rs77299862	1	exposure	TRUE	3.35E-05	inferred	2quKx1	textfile		17.2071889
385	A	G	-0.000315085	7.49E-05	0.399888	rs6806144	1	exposure	TRUE	2.59E-05	inferred	2quKx1	textfile		17.69668097
386	T	C	-0.000405831	9.78E-05	0.166091	rs7611197	1	exposure	TRUE	3.33E-05	inferred	2quKx1	textfile		17.21919034
387	C	T	0.00107441	0.000259883	0.0188355	rs80123876	0.983487	exposure	TRUE	3.56E-05	inferred	2quKx1	textfile		17.09166377
388	T	C	-0.000770934	0.000178421	0.0432848	rs73146800	0.983851	exposure	TRUE	1.55E-05	inferred	2quKx1	textfile		18.66992016
389	G	A	0.000489529	0.000115382	0.11231	rs73187224	0.99682	exposure	TRUE	2.21E-05	inferred	2quKx1	textfile		18.00034066
392	G	A	0.000539256	0.000130949	0.0876865	rs73208913	0.997534	exposure	TRUE	3.82E-05	inferred	2quKx1	textfile		16.95842829
397	T	C	0.000389578	8.73E-05	0.230803	rs2052699	0.996396	exposure	TRUE	8.10E-06	inferred	2quKx1	textfile		19.91408516
454	C	A	-0.000340176	8.05E-05	0.297787	rs4481212	0.987471	exposure	TRUE	2.38E-05	inferred	2quKx1	textfile		17.85729115
455	T	C	-0.000658633	0.000161248	0.0551924	rs16996590	1	exposure	TRUE	4.42E-05	inferred	2quKx1	textfile		16.68392774
456	T	G	0.00129142	0.000314919	0.0141934	rs78395462	0.970485	exposure	TRUE	4.12E-05	inferred	2quKx1	textfile		16.81656493
457	G	A	-0.00059366	0.000141488	0.0770782	rs881027	0.927088	exposure	TRUE	2.72E-05	inferred	2quKx1	textfile		17.60501341
458	A	G	0.000305069	7.49E-05	0.39422	rs56142455	1	exposure	TRUE	4.64E-05	inferred	2quKx1	textfile		16.58947039
461	T	C	-0.00108704	0.000253487	0.0209545	rs114264144	0.984745	exposure	TRUE	1.80E-05	inferred	2quKx1	textfile		18.38991268
462	T	G	-0.0014154	0.000340385	0.0121832	rs116847641	0.977752	exposure	TRUE	3.21E-05	inferred	2quKx1	textfile		17.29089827
463	G	A	0.000382332	9.21E-05	0.200133	rs1421941	0.990124	exposure	TRUE	3.31E-05	inferred	2quKx1	textfile		17.23304559
464	G	A	0.00030437	7.47E-05	0.485411	rs160184	0.986839	exposure	TRUE	4.61E-05	inferred	2quKx1	textfile		16.60207934
468	T	C	-0.000947404	0.000230531	0.0263305	rs6894012	1	exposure	TRUE	3.96E-05	inferred	2quKx1	textfile		16.88930427
470	G	A	0.00143129	0.000307867	0.0154896	rs10052801	0.979373	exposure	TRUE	3.33E-06	inferred	2quKx1	textfile		21.6136938
478	C	T	-0.000315364	7.62E-05	0.368578	rs17096644	0.991844	exposure	TRUE	3.49E-05	inferred	2quKx1	textfile		17.12830108
479	T	C	0.00143714	0.000349706	0.01107	rs193042960	0.942467	exposure	TRUE	3.96E-05	inferred	2quKx1	textfile		16.88853535
480	A	G	0.000417488	9.64E-05	0.181666	rs17076500	1	exposure	TRUE	1.49E-05	inferred	2quKx1	textfile		18.75572801
481	A	G	0.000627425	0.000152291	0.0610379	rs3827801	0.995525	exposure	TRUE	3.79E-05	inferred	2quKx1	textfile		16.97364684
483	T	A	0.000435375	0.00010056	0.178077	rs3132379	0.98221	exposure	TRUE	1.49E-05	inferred	2quKx1	textfile		18.74461158
510	A	T	0.000412309	9.85E-05	0.166877	rs62407756	0.985655	exposure	TRUE	2.84E-05	inferred	2quKx1	textfile		17.52157608
514	T	C	-0.000351242	8.41E-05	0.258809	rs11961235	0.991322	exposure	TRUE	2.96E-05	inferred	2quKx1	textfile		17.44298837
520	A	G	-0.000552451	0.000118465	0.108191	rs6931700	1	exposure	TRUE	3.11E-06	inferred	2quKx1	textfile		21.74740341
525	C	T	0.000512311	0.00011213	0.125154	rs72982430	0.972268	exposure	TRUE	4.90E-06	inferred	2quKx1	textfile		20.87486701
533	C	G	-0.000794698	0.000175098	0.0489068	rs12205693	0.900392	exposure	TRUE	5.66E-06	inferred	2quKx1	textfile		20.59879754
549	A	G	0.00052208	0.000120728	0.101681	rs2041023	1	exposure	TRUE	1.53E-05	inferred	2quKx1	textfile		18.70071022
552	A	G	-0.000512275	0.000124724	0.0977467	rs77269700	1	exposure	TRUE	4.00E-05	inferred	2quKx1	textfile		16.8696574
554	G	A	-0.00110471	0.000267261	0.0198129	rs111245567	0.991111	exposure	TRUE	3.57E-05	inferred	2quKx1	textfile		17.08540951
557	G	T	0.000411924	7.93E-05	0.317291	rs10252771	0.983696	exposure	TRUE	2.05E-07	inferred	2quKx1	textfile		26.9828499
580	C	A	-0.000519343	0.000117381	0.114821	rs11764089	0.948676	exposure	TRUE	9.67E-06	inferred	2quKx1	textfile		19.5755041
582	C	T	-0.00111438	0.000272893	0.0186916	rs78421997	0.99777	exposure	TRUE	4.43E-05	inferred	2quKx1	textfile		16.67561374
583	T	C	-0.000307546	7.57E-05	0.403444	rs2701956	0.984678	exposure	TRUE	4.85E-05	inferred	2quKx1	textfile		16.50548943
595	T	G	-0.000464379	0.000103429	0.148764	rs3779787	0.988858	exposure	TRUE	7.13E-06	inferred	2quKx1	textfile		20.15860581
604	C	A	-0.0011797	0.000271921	0.0185443	rs17665595	0.946511	exposure	TRUE	1.44E-05	inferred	2quKx1	textfile		18.82164862
605	C	A	-0.00122715	0.000272245	0.0188339	rs80335170	0.900464	exposure	TRUE	6.56E-06	inferred	2quKx1	textfile		20.31774376
607	G	A	-0.000486731	0.000114688	0.118418	rs11990539	1	exposure	TRUE	2.20E-05	inferred	2quKx1	textfile		18.01117543
609	C	T	-0.000442491	0.000108948	0.141378	rs148111609	0.961871	exposure	TRUE	4.88E-05	inferred	2quKx1	textfile		16.49568517
630	C	T	0.000401856	9.03E-05	0.206381	rs10959043	1	exposure	TRUE	8.58E-06	inferred	2quKx1	textfile		19.80456982
674	G	A	0.000381728	7.41E-05	0.451487	rs7857240	0.996903	exposure	TRUE	2.58E-07	inferred	2quKx1	textfile		26.53820948
685	G	A	0.00029981	7.37E-05	0.495697	rs4237190	0.996796	exposure	TRUE	4.74E-05	inferred	2quKx1	textfile		16.54844737
686	T	C	-0.000828269	0.00019869	0.0353112	rs111462696	0.967248	exposure	TRUE	3.06E-05	inferred	2quKx1	textfile		17.37763995
687	C	G	-0.00107989	0.000253679	0.021458	rs72616653	0.973777	exposure	TRUE	2.07E-05	inferred	2quKx1	textfile		18.12132732
															18.52442373
