# Supplementary material for: Causal relationship between resting-state networks and depression: a bidirectional two-sample mendelian randomization study
Source: BMC Psychiatry. 2024 May 29;24:402. doi: 10.1186/s12888-024-05857-2 (PMC11138044; doi:10.1186/s12888-024-05857-2)
Supplement: Supplementary file 5 — Supplementary Material 5: The selected SNPs of depressive disorders [file 12888_2024_5857_MOESM5_ESM.csv]

SNPs of depression
	pos.exposure	other_allele.exposure	effect_allele.exposure	SNP	pval.exposure	beta.exposure	se.exposure	exposure	mr_keep.exposure	pval_origin.exposure	id.exposure	eaf.exposure	data_source.exposure	F
8	22508296	G	A	rs7572495	1.78E-08	-0.0408719	0.00725731	exposure	TRUE	reported	3qQhxZ	NA	textfile	31.717453
31	48735152	G	T	rs17326656	1.30E-08	-0.0562683	0.0098966	exposure	TRUE	reported	3qQhxZ	NA	textfile	32.32626687
40	18633152	A	C	rs4619804	1.36E-09	0.046567	0.00768435	exposure	TRUE	reported	3qQhxZ	NA	textfile	36.72334607
214	43280529	T	C	rs11709892	6.11E-14	-0.0643942	0.00857941	exposure	TRUE	reported	3qQhxZ	NA	textfile	56.33504671
953	49528409	C	T	rs7638643	7.30E-12	-0.0593789	0.00866632	exposure	TRUE	reported	3qQhxZ	NA	textfile	46.94559564
1038	59388159	A	G	rs925421	1.19E-08	-0.0465307	0.00816157	exposure	TRUE	reported	3qQhxZ	NA	textfile	32.50362153
1043	139956505	A	G	rs769657	2.29E-08	-0.0431427	0.00771981	exposure	TRUE	reported	3qQhxZ	NA	textfile	31.23211671
1175	78507444	A	C	rs10942858	2.37E-09	0.0513018	0.0085927	exposure	TRUE	reported	3qQhxZ	NA	textfile	35.64559823
1197	104451467	A	C	rs147831713	5.23E-13	0.054734	0.00758159	exposure	TRUE	reported	3qQhxZ	NA	textfile	52.11872539
1216	120784994	T	G	rs62379855	1.04E-08	0.0424589	0.00741798	exposure	TRUE	reported	3qQhxZ	NA	textfile	32.76167977
1220	124915124	C	T	rs11743963	2.47E-09	-0.043386	0.007275	exposure	TRUE	reported	3qQhxZ	NA	textfile	35.56585295
1670	31774813	A	G	rs707928	8.91E-11	-0.0474523	0.00731793	exposure	TRUE	reported	3qQhxZ	NA	textfile	42.04729221
1680	104827625	A	G	rs10884051	4.90E-08	-0.0442272	0.00810772	exposure	TRUE	reported	3qQhxZ	NA	textfile	29.7564698
1743	57897864	A	C	rs674094	2.13E-10	-0.0479033	0.00754174	exposure	TRUE	reported	3qQhxZ	NA	textfile	40.34481726
1759	21667465	T	C	rs215896	1.29E-08	0.0477059	0.00838709	exposure	TRUE	reported	3qQhxZ	NA	textfile	32.35352315
1858	72173056	A	G	rs7192848	5.77E-11	0.0474353	0.00724242	exposure	TRUE	reported	3qQhxZ	NA	textfile	42.89788591
1957	72995680	G	A	rs57852066	1.89E-10	0.104383	0.0163857	exposure	TRUE	reported	3qQhxZ	NA	textfile	40.58163593
2078	67902693	G	A	rs7216064	1.16E-09	0.0515051	0.00846326	exposure	TRUE	reported	3qQhxZ	NA	textfile	37.03608766
2199	53220821	A	C	rs6508210	1.45E-11	0.0490694	0.00726597	exposure	TRUE	reported	3qQhxZ	NA	textfile	45.60729288
2376	41019333	C	T	rs9607765	3.02E-08	0.0430207	0.00776494	exposure	TRUE	reported	3qQhxZ	NA	textfile	30.69578446
														38.25980461
