# Supplementary material for: Causal relationship between resting-state networks and depression: a bidirectional two-sample mendelian randomization study
Source: BMC Psychiatry. 2024 May 29;24:402. doi: 10.1186/s12888-024-05857-2 (PMC11138044; doi:10.1186/s12888-024-05857-2)
Supplement: Supplementary file 6 — Supplementary Material 6: The selected SNPs of FC DAN [file 12888_2024_5857_MOESM6_ESM.csv]

SNPs of DAN_FC
	effect_allele.exposure	other_allele.exposure	beta.exposure	se.exposure	eaf.exposure	SNP	info.exposure	exposure	mr_keep.exposure	pval.exposure	pval_origin.exposure	id.exposure	data_source.exposure	F
2	T	G	-0.000670223	0.000160593	0.0226645	rs141204614	0.975667	exposure	TRUE	3.00E-05	inferred	iJGCl9	textfile	17.41748449
3	T	C	-0.000543877	0.000133837	0.0337366	rs78109797	0.978328	exposure	TRUE	4.83E-05	inferred	iJGCl9	textfile	16.51387528
4	T	C	0.000641844	0.000147226	0.026844	rs115853590	0.946544	exposure	TRUE	1.30E-05	inferred	iJGCl9	textfile	19.0059659
5	A	G	0.000694786	0.000161484	0.0233475	rs72720257	0.908743	exposure	TRUE	1.69E-05	inferred	iJGCl9	textfile	18.51156433
9	T	A	-0.000404869	8.76E-05	0.0829335	rs141794346	0.97341	exposure	TRUE	3.80E-06	inferred	iJGCl9	textfile	21.36096349
12	T	C	-0.00082792	0.000184084	0.0180744	rs72702270	0.966562	exposure	TRUE	6.88E-06	inferred	iJGCl9	textfile	20.22761424
18	A	G	-0.000275759	6.10E-05	0.191841	rs11576455	0.985775	exposure	TRUE	6.17E-06	inferred	iJGCl9	textfile	20.43618008
75	T	C	-0.000516118	0.00012017	0.040092	rs6425201	0.99385	exposure	TRUE	1.75E-05	inferred	iJGCl9	textfile	18.4461565
78	T	G	-0.000370449	8.85E-05	0.0787656	rs112546370	1	exposure	TRUE	2.84E-05	inferred	iJGCl9	textfile	17.52146083
81	G	C	-0.000208574	4.89E-05	0.472978	rs7519916	0.990117	exposure	TRUE	2.00E-05	inferred	iJGCl9	textfile	18.19292888
82	T	A	0.000797454	0.000193907	0.0160319	rs151131427	0.928475	exposure	TRUE	3.91E-05	inferred	iJGCl9	textfile	16.91314246
84	T	C	-0.00121895	0.000294658	0.00653621	rs139654481	0.922468	exposure	TRUE	3.52E-05	inferred	iJGCl9	textfile	17.11336093
87	A	G	-0.000795943	0.000187243	0.0171351	rs12255502	0.995257	exposure	TRUE	2.13E-05	inferred	iJGCl9	textfile	18.06977537
89	A	C	0.00113099	0.000251931	0.00883222	rs187256818	0.92131	exposure	TRUE	7.15E-06	inferred	iJGCl9	textfile	20.1536777
93	C	G	0.000308066	7.36E-05	0.12286	rs10793378	0.997703	exposure	TRUE	2.84E-05	inferred	iJGCl9	textfile	17.5199116
102	G	A	-0.0010298	0.000215488	0.0136823	rs137902007	0.963989	exposure	TRUE	1.76E-06	inferred	iJGCl9	textfile	22.83808023
103	A	T	-0.000209586	4.95E-05	0.406104	rs10898318	0.984689	exposure	TRUE	2.30E-05	inferred	iJGCl9	textfile	17.92726922
153	G	C	0.00129561	0.000293902	0.00667766	rs11824489	0.965545	exposure	TRUE	1.04E-05	inferred	iJGCl9	textfile	19.43316329
165	T	G	0.000496186	0.000122117	0.0410953	rs7936910	0.987836	exposure	TRUE	4.84E-05	inferred	iJGCl9	textfile	16.50960792
166	G	A	-0.000554481	0.000121727	0.0400402	rs140223939	0.99845	exposure	TRUE	5.24E-06	inferred	iJGCl9	textfile	20.74911131
176	G	A	0.000251476	4.96E-05	0.383702	rs955495	0.995868	exposure	TRUE	3.98E-07	inferred	iJGCl9	textfile	25.70571775
183	C	G	0.000795501	0.000192201	0.015875	rs73207435	0.923522	exposure	TRUE	3.49E-05	inferred	iJGCl9	textfile	17.13050532
184	A	G	-0.000271114	6.62E-05	0.163309	rs59008075	0.9652	exposure	TRUE	4.21E-05	inferred	iJGCl9	textfile	16.77211804
187	A	C	-0.000556923	0.000130798	0.0352991	rs17529476	1	exposure	TRUE	2.06E-05	inferred	iJGCl9	textfile	18.12959495
188	T	A	-0.000763048	0.000180372	0.0179384	rs182729184	0.945854	exposure	TRUE	2.33E-05	inferred	iJGCl9	textfile	17.89639163
189	G	A	-0.000626007	0.000140447	0.0312198	rs192535404	0.978175	exposure	TRUE	8.30E-06	inferred	iJGCl9	textfile	19.86705276
191	T	C	0.000197471	4.84E-05	0.459492	rs12883788	0.993099	exposure	TRUE	4.50E-05	inferred	iJGCl9	textfile	16.64623141
193	C	T	-0.000731746	0.000165451	0.0209965	rs17776343	1	exposure	TRUE	9.75E-06	inferred	iJGCl9	textfile	19.5605887
195	C	G	0.00100967	0.00020832	0.0139474	rs117732514	0.968673	exposure	TRUE	1.26E-06	inferred	iJGCl9	textfile	23.49075477
197	G	A	0.00022142	5.45E-05	0.271452	rs17796627	0.98925	exposure	TRUE	4.85E-05	inferred	iJGCl9	textfile	16.5059562
200	C	G	-0.000203974	4.86E-05	0.454223	rs72692885	0.993817	exposure	TRUE	2.70E-05	inferred	iJGCl9	textfile	17.61477446
202	T	C	0.000453265	0.000108961	0.0524125	rs56307369	0.943095	exposure	TRUE	3.18E-05	inferred	iJGCl9	textfile	17.30462569
204	T	C	0.00107006	0.000232337	0.0109831	rs143030701	0.951038	exposure	TRUE	4.11E-06	inferred	iJGCl9	textfile	21.21189679
206	T	C	-0.000356333	8.10E-05	0.0967494	rs6498548	0.99689	exposure	TRUE	1.09E-05	inferred	iJGCl9	textfile	19.35272167
235	G	A	0.00121615	0.000298909	0.00664579	rs117147442	0.907585	exposure	TRUE	4.73E-05	inferred	iJGCl9	textfile	16.55374668
249	A	G	-0.000251278	5.68E-05	0.238279	rs199449	0.998749	exposure	TRUE	9.69E-06	inferred	iJGCl9	textfile	19.57096598
265	G	A	0.000618297	0.000149924	0.0275146	rs76016078	0.955066	exposure	TRUE	3.72E-05	inferred	iJGCl9	textfile	17.00794948
270	G	A	-0.000203942	4.82E-05	0.494262	rs4387678	0.995848	exposure	TRUE	2.32E-05	inferred	iJGCl9	textfile	17.9027304
273	T	C	-0.000340048	7.67E-05	0.110917	rs62082539	0.968227	exposure	TRUE	9.27E-06	inferred	iJGCl9	textfile	19.65575462
277	T	C	0.000238529	5.71E-05	0.232549	rs55645353	0.990257	exposure	TRUE	2.95E-05	inferred	iJGCl9	textfile	17.45059175
279	T	C	0.000822825	0.000191478	0.0165631	rs117761837	1	exposure	TRUE	1.73E-05	inferred	iJGCl9	textfile	18.46618541
281	C	T	-0.000215772	4.85E-05	0.459449	rs322146	0.995465	exposure	TRUE	8.63E-06	inferred	iJGCl9	textfile	19.79277542
293	C	T	0.000285564	6.42E-05	0.168642	rs830152	0.997612	exposure	TRUE	8.67E-06	inferred	iJGCl9	textfile	19.78503656
294	G	A	0.000249814	4.84E-05	0.451121	rs1532791	1	exposure	TRUE	2.45E-07	inferred	iJGCl9	textfile	26.64052771
302	A	G	-0.000422052	0.000101254	0.0590839	rs75048671	1	exposure	TRUE	3.07E-05	inferred	iJGCl9	textfile	17.37430926
306	A	C	0.000791604	0.000180043	0.0181983	rs111295251	0.973489	exposure	TRUE	1.10E-05	inferred	iJGCl9	textfile	19.33140762
311	T	A	0.000229752	5.11E-05	0.364012	rs1860766	0.973318	exposure	TRUE	6.92E-06	inferred	iJGCl9	textfile	20.21514222
313	C	T	0.00025348	5.73E-05	0.238928	rs1019277	0.980021	exposure	TRUE	9.70E-06	inferred	iJGCl9	textfile	19.56942896
314	C	G	-0.00053995	0.000128131	0.0372866	rs76163920	0.92036	exposure	TRUE	2.51E-05	inferred	iJGCl9	textfile	17.75818842
337	T	C	0.000244187	5.10E-05	0.353872	rs55747393	0.987403	exposure	TRUE	1.68E-06	inferred	iJGCl9	textfile	22.92475624
347	G	T	-0.000209772	4.84E-05	0.474765	rs62195081	0.987001	exposure	TRUE	1.46E-05	inferred	iJGCl9	textfile	18.7847022
353	C	T	0.00144139	0.000304662	0.00602467	rs145432017	0.976906	exposure	TRUE	2.23E-06	inferred	iJGCl9	textfile	22.38341939
354	G	A	0.00020782	4.91E-05	0.41451	rs968519	0.985771	exposure	TRUE	2.31E-05	inferred	iJGCl9	textfile	17.91478897
355	T	C	0.000236888	5.47E-05	0.278565	rs13048226	0.977254	exposure	TRUE	1.49E-05	inferred	iJGCl9	textfile	18.75475823
356	A	G	-0.000220388	5.42E-05	0.272046	rs11702423	1	exposure	TRUE	4.78E-05	inferred	iJGCl9	textfile	16.53397644
358	G	A	0.000305946	7.22E-05	0.133734	rs2837307	0.957747	exposure	TRUE	2.26E-05	inferred	iJGCl9	textfile	17.95623018
359	A	G	0.000426957	0.000103834	0.0580271	rs12170305	1	exposure	TRUE	3.92E-05	inferred	iJGCl9	textfile	16.90787806
360	A	T	-0.000440132	0.000106476	0.0543963	rs78282398	0.969679	exposure	TRUE	3.57E-05	inferred	iJGCl9	textfile	17.08686686
369	G	A	0.000282879	4.94E-05	0.406265	rs11921985	0.994507	exposure	TRUE	1.03E-08	inferred	iJGCl9	textfile	32.79046069
598	C	T	0.000259589	6.18E-05	0.195837	rs4680012	0.964545	exposure	TRUE	2.66E-05	inferred	iJGCl9	textfile	17.64394197
608	C	T	0.000205279	4.81E-05	0.486907	rs9997562	0.999503	exposure	TRUE	1.97E-05	inferred	iJGCl9	textfile	18.21372999
611	C	A	-0.000720153	0.00015468	0.0258749	rs78807312	0.981484	exposure	TRUE	3.23E-06	inferred	iJGCl9	textfile	21.67610378
650	A	T	0.000290633	6.99E-05	0.138951	rs7666780	0.997264	exposure	TRUE	3.21E-05	inferred	iJGCl9	textfile	17.28763156
693	G	T	0.000295037	5.79E-05	0.223023	rs11099632	0.992727	exposure	TRUE	3.48E-07	inferred	iJGCl9	textfile	25.96544915
755	G	A	-0.000258688	5.78E-05	0.231003	rs7669381	0.977442	exposure	TRUE	7.62E-06	inferred	iJGCl9	textfile	20.03073519
759	T	C	0.000437937	0.000107698	0.0532753	rs77208607	0.977945	exposure	TRUE	4.78E-05	inferred	iJGCl9	textfile	16.53514476
761	A	C	0.000208153	4.95E-05	0.384543	rs67451928	1	exposure	TRUE	2.61E-05	inferred	iJGCl9	textfile	17.68295946
764	C	T	0.000629791	0.000152311	0.0264912	rs6892883	0.997301	exposure	TRUE	3.55E-05	inferred	iJGCl9	textfile	17.09741137
767	G	T	0.000924164	0.000202353	0.0142726	rs543179267	0.975542	exposure	TRUE	4.95E-06	inferred	iJGCl9	textfile	20.85829469
770	G	T	0.000209005	5.14E-05	0.330147	rs6894915	0.98497	exposure	TRUE	4.78E-05	inferred	iJGCl9	textfile	16.53434951
771	G	A	0.000987702	0.000220081	0.0123079	rs115247709	0.909761	exposure	TRUE	7.19E-06	inferred	iJGCl9	textfile	20.14126599
773	T	C	0.000722962	0.000158169	0.0240779	rs145863662	0.973296	exposure	TRUE	4.86E-06	inferred	iJGCl9	textfile	20.89239382
774	A	G	-0.000858534	0.000195923	0.016879	rs139472168	0.931991	exposure	TRUE	1.18E-05	inferred	iJGCl9	textfile	19.20189779
775	C	T	0.000733954	0.000176903	0.0169622	rs35662535	0.935494	exposure	TRUE	3.34E-05	inferred	iJGCl9	textfile	17.21342484
780	G	A	-0.000378325	8.44E-05	0.0875671	rs11757132	0.994306	exposure	TRUE	7.38E-06	inferred	iJGCl9	textfile	20.09301869
781	G	A	-0.000664074	0.000160824	0.0218331	rs142310373	0.955542	exposure	TRUE	3.64E-05	inferred	iJGCl9	textfile	17.05026898
783	C	T	-0.000318726	7.21E-05	0.129159	rs17807445	0.985685	exposure	TRUE	9.84E-06	inferred	iJGCl9	textfile	19.5417951
788	G	A	0.000210512	5.00E-05	0.376895	rs6917749	0.990935	exposure	TRUE	2.55E-05	inferred	iJGCl9	textfile	17.72612086
790	T	C	0.00112474	0.000266611	0.00779521	rs143270572	0.914958	exposure	TRUE	2.46E-05	inferred	iJGCl9	textfile	17.79705545
807	C	G	0.000327145	7.36E-05	0.120961	rs3861443	0.986297	exposure	TRUE	8.79E-06	inferred	iJGCl9	textfile	19.75717949
809	T	C	0.00061912	0.000135344	0.0330876	rs117687720	0.953309	exposure	TRUE	4.78E-06	inferred	iJGCl9	textfile	20.92529802
820	G	A	0.000536362	0.000120482	0.0400138	rs58855472	0.98155	exposure	TRUE	8.52E-06	inferred	iJGCl9	textfile	19.81854041
827	C	G	0.000237591	5.18E-05	0.318374	rs6970451	0.984839	exposure	TRUE	4.50E-06	inferred	iJGCl9	textfile	21.03780626
828	C	T	-0.000595719	0.000132723	0.0342306	rs73214714	0.953485	exposure	TRUE	7.17E-06	inferred	iJGCl9	textfile	20.14607861
835	G	C	0.000363707	7.83E-05	0.104006	rs10255417	0.999383	exposure	TRUE	3.40E-06	inferred	iJGCl9	textfile	21.57644026
852	G	A	0.000476458	0.000116291	0.0451665	rs57862946	0.996282	exposure	TRUE	4.18E-05	inferred	iJGCl9	textfile	16.78637948
861	C	T	0.000362169	7.27E-05	0.12581	rs4237053	0.991229	exposure	TRUE	6.30E-07	inferred	iJGCl9	textfile	24.81725403
897	G	A	0.000526953	0.000125273	0.03609	rs17382616	1	exposure	TRUE	2.59E-05	inferred	iJGCl9	textfile	17.69411342
902	C	T	0.000300559	6.62E-05	0.157591	rs2382438	0.990192	exposure	TRUE	5.62E-06	inferred	iJGCl9	textfile	20.61310879
908	C	T	0.000214996	4.94E-05	0.393201	rs9299161	0.993471	exposure	TRUE	1.35E-05	inferred	iJGCl9	textfile	18.94117262
910	G	A	0.000708537	0.000169382	0.0204176	rs2535740	0.985742	exposure	TRUE	2.88E-05	inferred	iJGCl9	textfile	17.49808634
														19.12628718
