# Supplementary material for: Causal relationship between resting-state networks and depression: a bidirectional two-sample mendelian randomization study
Source: BMC Psychiatry. 2024 May 29;24:402. doi: 10.1186/s12888-024-05857-2 (PMC11138044; doi:10.1186/s12888-024-05857-2)
Supplement: Supplementary file 7 — Supplementary Material 7: The selected SNPs of FC DMN [file 12888_2024_5857_MOESM7_ESM.csv]

SNPs of FC_DMN
	effect_allele.exposure	other_allele.exposure	beta.exposure	se.exposure	eaf.exposure	SNP	info.exposure	exposure	mr_keep.exposure	pval.exposure	pval_origin.exposure	id.exposure	data_source.exposure	F
1	A	G	0.00138838	0.000339665	0.0115447	rs146481618	0.910809	exposure	TRUE	4.36E-05	inferred	emLICc	textfile	16.7076397
2	T	A	-0.00134525	0.000327414	0.0136131	rs142643906	0.972701	exposure	TRUE	3.98E-05	inferred	emLICc	textfile	16.88151855
8	G	C	-0.000304904	7.30E-05	0.426875	rs11207800	0.985454	exposure	TRUE	2.98E-05	inferred	emLICc	textfile	17.43119698
9	T	C	-0.000542329	0.000130979	0.0816245	rs113278975	0.993681	exposure	TRUE	3.46E-05	inferred	emLICc	textfile	17.14440098
25	A	C	0.00094538	0.000228335	0.0257212	rs112936959	0.976727	exposure	TRUE	3.47E-05	inferred	emLICc	textfile	17.14225089
26	T	C	-0.000950029	0.000228962	0.0248108	rs114345789	0.933913	exposure	TRUE	3.34E-05	inferred	emLICc	textfile	17.21658079
28	A	G	0.000959292	0.000229876	0.0255757	rs114417726	1	exposure	TRUE	3.01E-05	inferred	emLICc	textfile	17.41463524
30	A	G	0.000311609	7.25E-05	0.399663	rs12755014	0.99016	exposure	TRUE	1.72E-05	inferred	emLICc	textfile	18.47516396
34	T	C	0.00136984	0.000301564	0.013357	rs79424720	0.942137	exposure	TRUE	5.56E-06	inferred	emLICc	textfile	20.63387033
35	A	T	-0.000730477	0.000159159	0.0543365	rs74577448	0.991758	exposure	TRUE	4.44E-06	inferred	emLICc	textfile	21.06447739
43	C	G	-0.000455253	0.000107355	0.125413	rs17130007	0.988109	exposure	TRUE	2.23E-05	inferred	emLICc	textfile	17.98295594
45	G	A	0.00030623	7.27E-05	0.395837	rs4751927	0.99444	exposure	TRUE	2.50E-05	inferred	emLICc	textfile	17.76232859
46	C	T	0.00159655	0.00034918	0.0108714	rs113569906	0.923374	exposure	TRUE	4.82E-06	inferred	emLICc	textfile	20.90577765
48	C	T	0.00048155	0.000104035	0.135781	rs1816158	0.961341	exposure	TRUE	3.68E-06	inferred	emLICc	textfile	21.42514804
49	G	A	0.000293565	7.20E-05	0.402623	rs7487075	0.996081	exposure	TRUE	4.55E-05	inferred	emLICc	textfile	16.6256466
56	T	G	0.000300576	7.11E-05	0.46096	rs9572977	0.998524	exposure	TRUE	2.38E-05	inferred	emLICc	textfile	17.86199612
59	A	G	-0.000667804	0.000156146	0.0560619	rs66489114	0.966483	exposure	TRUE	1.90E-05	inferred	emLICc	textfile	18.2909518
62	A	G	-0.000589703	0.000142665	0.0683525	rs1391624	0.921187	exposure	TRUE	3.57E-05	inferred	emLICc	textfile	17.0856613
64	G	A	0.000920886	0.00021911	0.0282711	rs149109794	0.964591	exposure	TRUE	2.64E-05	inferred	emLICc	textfile	17.66393034
68	G	A	-0.00078031	0.000184545	0.039149	rs73473493	0.986085	exposure	TRUE	2.35E-05	inferred	emLICc	textfile	17.87844649
70	A	G	-0.000597843	0.00014138	0.068728	rs11074430	0.986944	exposure	TRUE	2.35E-05	inferred	emLICc	textfile	17.88126924
74	C	T	0.000653803	0.000157516	0.0543914	rs531621631	0.949623	exposure	TRUE	3.31E-05	inferred	emLICc	textfile	17.22838105
75	G	T	0.00107925	0.000259716	0.0201853	rs149554249	0.92993	exposure	TRUE	3.25E-05	inferred	emLICc	textfile	17.26818543
76	C	A	0.00091655	0.000201858	0.0328618	rs72848169	1	exposure	TRUE	5.61E-06	inferred	emLICc	textfile	20.61675887
78	A	G	-0.000333724	7.94E-05	0.286301	rs1426878	0.98025	exposure	TRUE	2.66E-05	inferred	emLICc	textfile	17.64617121
79	A	G	0.000703607	0.000173233	0.044168	rs4800037	0.997449	exposure	TRUE	4.87E-05	inferred	emLICc	textfile	16.49677496
82	C	T	0.00071354	0.000139777	0.0705319	rs62096312	0.990265	exposure	TRUE	3.31E-07	inferred	emLICc	textfile	26.05944835
83	C	G	0.000405544	9.47E-05	0.171789	rs79953960	0.98242	exposure	TRUE	1.85E-05	inferred	emLICc	textfile	18.33971205
91	T	G	-0.000461784	0.000100546	0.149324	rs72998957	1	exposure	TRUE	4.37E-06	inferred	emLICc	textfile	21.09347667
98	G	A	-0.000314821	7.30E-05	0.370417	rs1800470	0.997955	exposure	TRUE	1.61E-05	inferred	emLICc	textfile	18.60620421
113	C	T	-0.000589248	9.98E-05	0.154189	rs429358	1	exposure	TRUE	3.59E-09	inferred	emLICc	textfile	34.83534768
129	T	G	0.000952087	0.000224804	0.0260582	rs79940538	1	exposure	TRUE	2.28E-05	inferred	emLICc	textfile	17.93680974
143	C	A	-0.000368787	7.31E-05	0.427817	rs10048777	0.97785	exposure	TRUE	4.46E-07	inferred	emLICc	textfile	25.484161
155	T	C	0.000941272	0.000223548	0.0263334	rs79424440	0.97363	exposure	TRUE	2.55E-05	inferred	emLICc	textfile	17.72918217
156	A	G	0.000329694	7.77E-05	0.304521	rs4131218	0.991089	exposure	TRUE	2.21E-05	inferred	emLICc	textfile	17.99940752
158	G	A	0.00144978	0.00029341	0.0143338	rs138631092	0.901389	exposure	TRUE	7.77E-07	inferred	emLICc	textfile	24.41486829
172	A	G	-0.00122971	0.000262921	0.0193522	rs148891041	0.912158	exposure	TRUE	2.91E-06	inferred	emLICc	textfile	21.87534236
173	C	T	0.000344672	7.19E-05	0.491148	rs17409597	0.981055	exposure	TRUE	1.64E-06	inferred	emLICc	textfile	22.97971104
181	C	G	-0.00214497	0.000475298	0.00513492	rs116447189	0.923881	exposure	TRUE	6.39E-06	inferred	emLICc	textfile	20.36622189
184	C	G	-0.000595415	0.000141565	0.0676874	rs75527444	0.946819	exposure	TRUE	2.60E-05	inferred	emLICc	textfile	17.68999688
186	A	G	0.000926365	0.000222387	0.0268614	rs76021656	0.929335	exposure	TRUE	3.11E-05	inferred	emLICc	textfile	17.35183798
198	T	C	0.000636412	0.000137024	0.0716249	rs76914898	0.997864	exposure	TRUE	3.41E-06	inferred	emLICc	textfile	21.57165358
227	G	C	0.000434482	0.000103044	0.140299	rs271980	0.978295	exposure	TRUE	2.48E-05	inferred	emLICc	textfile	17.77862461
231	C	T	-0.000339289	7.27E-05	0.456178	rs2274796	0.977855	exposure	TRUE	3.05E-06	inferred	emLICc	textfile	21.78436053
233	T	C	0.00105226	0.000239976	0.0223448	rs117642503	1	exposure	TRUE	1.16E-05	inferred	emLICc	textfile	19.22695471
236	G	A	-0.000720817	0.000171863	0.0450011	rs5758092	0.9782	exposure	TRUE	2.74E-05	inferred	emLICc	textfile	17.59078677
245	G	A	0.00141141	0.000329094	0.0121729	rs74381845	0.988032	exposure	TRUE	1.80E-05	inferred	emLICc	textfile	18.39358788
282	G	T	-0.000423831	7.73E-05	0.31398	rs358079	0.981604	exposure	TRUE	4.18E-08	inferred	emLICc	textfile	30.06321614
302	C	A	-0.000310025	7.28E-05	0.402562	rs212050	0.982157	exposure	TRUE	2.06E-05	inferred	emLICc	textfile	18.13564725
308	T	C	-0.000873918	0.000213113	0.0289908	rs115732446	0.981364	exposure	TRUE	4.12E-05	inferred	emLICc	textfile	16.81595296
309	T	C	-0.00101763	0.000248693	0.0206539	rs35778782	0.97522	exposure	TRUE	4.28E-05	inferred	emLICc	textfile	16.74374806
310	C	T	0.00186948	0.000423313	0.00703329	rs139327258	0.939676	exposure	TRUE	1.00E-05	inferred	emLICc	textfile	19.50376407
311	G	A	0.000784405	0.000178399	0.0424691	rs116818247	1	exposure	TRUE	1.10E-05	inferred	emLICc	textfile	19.33284973
312	T	G	-0.000997168	0.000235922	0.0247713	rs141363208	0.97408	exposure	TRUE	2.37E-05	inferred	emLICc	textfile	17.86486686
356	C	T	-0.000411854	9.00E-05	0.192582	rs12488558	0.993586	exposure	TRUE	4.71E-06	inferred	emLICc	textfile	20.95223306
360	A	G	-0.000902822	0.000216453	0.0280485	rs80084468	0.923771	exposure	TRUE	3.03E-05	inferred	emLICc	textfile	17.39710754
393	G	A	-0.000397725	8.75E-05	0.213907	rs9838305	0.984319	exposure	TRUE	5.51E-06	inferred	emLICc	textfile	20.65077127
395	T	C	-0.00130612	0.000318211	0.0127566	rs150370965	0.90508	exposure	TRUE	4.05E-05	inferred	emLICc	textfile	16.84751232
432	G	A	0.000318817	7.17E-05	0.486564	rs79063470	0.99083	exposure	TRUE	8.77E-06	inferred	emLICc	textfile	19.76224554
445	T	C	0.000408439	0.000100456	0.155176	rs17148325	0.955962	exposure	TRUE	4.79E-05	inferred	emLICc	textfile	16.53113399
446	G	C	-0.000424939	0.000104424	0.133878	rs11724744	0.996822	exposure	TRUE	4.71E-05	inferred	emLICc	textfile	16.55970261
452	G	T	0.00032268	7.53E-05	0.332751	rs10051592	1	exposure	TRUE	1.83E-05	inferred	emLICc	textfile	18.35705665
459	T	C	-0.000368629	8.34E-05	0.243588	rs3846475	0.980302	exposure	TRUE	9.94E-06	inferred	emLICc	textfile	19.52278614
460	G	C	0.000302602	7.15E-05	0.43724	rs7727595	0.991016	exposure	TRUE	2.34E-05	inferred	emLICc	textfile	17.88715653
492	G	A	0.00082363	0.000196084	0.0334257	rs916866	0.995092	exposure	TRUE	2.66E-05	inferred	emLICc	textfile	17.64330731
508	A	G	0.000941339	0.000213509	0.0267575	rs62377686	1	exposure	TRUE	1.04E-05	inferred	emLICc	textfile	19.43836493
514	A	G	0.000954746	0.000235199	0.0240054	rs1328480	1	exposure	TRUE	4.92E-05	inferred	emLICc	textfile	16.47800966
554	C	T	-0.000330894	7.21E-05	0.476951	rs2394661	0.999967	exposure	TRUE	4.39E-06	inferred	emLICc	textfile	21.08856986
649	G	A	0.00147564	0.00033317	0.012005	rs182022538	0.956464	exposure	TRUE	9.46E-06	inferred	emLICc	textfile	19.61684048
651	T	C	0.000922858	0.00019993	0.0331594	rs115774475	0.984775	exposure	TRUE	3.91E-06	inferred	emLICc	textfile	21.3065842
689	T	C	-0.00043815	0.000103246	0.13567	rs2883138	0.997781	exposure	TRUE	2.20E-05	inferred	emLICc	textfile	18.00939659
717	T	C	0.000968799	0.000201861	0.0319101	rs150545443	0.974162	exposure	TRUE	1.59E-06	inferred	emLICc	textfile	23.03363725
718	C	G	-0.000780123	0.000158007	0.054746	rs9384820	0.971487	exposure	TRUE	7.92E-07	inferred	emLICc	textfile	24.37662125
722	G	A	0.000867833	0.000210173	0.0287627	rs79138945	0.955874	exposure	TRUE	3.64E-05	inferred	emLICc	textfile	17.04976802
727	T	C	-0.000525098	0.000116007	0.111791	rs71524263	0.963561	exposure	TRUE	6.00E-06	inferred	emLICc	textfile	20.48860249
730	C	T	-0.000376595	7.85E-05	0.306199	rs2961301	0.980492	exposure	TRUE	1.59E-06	inferred	emLICc	textfile	23.03048338
756	G	C	0.000650309	0.000156571	0.054035	rs17708249	1	exposure	TRUE	3.28E-05	inferred	emLICc	textfile	17.2511034
768	C	A	0.000919436	0.000206278	0.0316808	rs2536194	0.984901	exposure	TRUE	8.30E-06	inferred	emLICc	textfile	19.86722383
773	T	A	0.000302065	7.29E-05	0.411909	rs11774964	0.979996	exposure	TRUE	3.43E-05	inferred	emLICc	textfile	17.16088399
782	C	T	-0.000975496	0.000226494	0.0260084	rs6471787	0.988581	exposure	TRUE	1.66E-05	inferred	emLICc	textfile	18.54972956
788	G	A	-0.0010957	0.0002517	0.0202057	rs111631990	0.938895	exposure	TRUE	1.34E-05	inferred	emLICc	textfile	18.95033502
806	C	T	-0.00102011	0.000245729	0.0206239	rs117897453	0.928343	exposure	TRUE	3.31E-05	inferred	emLICc	textfile	17.23380534
807	A	C	0.00154394	0.000368518	0.0101666	rs137907173	0.916792	exposure	TRUE	2.79E-05	inferred	emLICc	textfile	17.55267966
808	A	G	0.000678738	0.000165992	0.0483215	rs11787191	0.955059	exposure	TRUE	4.33E-05	inferred	emLICc	textfile	16.71975901
811	A	T	-0.00145778	0.000356287	0.00973789	rs75088241	0.990411	exposure	TRUE	4.28E-05	inferred	emLICc	textfile	16.74110123
812	A	G	0.000888296	0.000213295	0.0272158	rs77845437	0.975099	exposure	TRUE	3.12E-05	inferred	emLICc	textfile	17.34419162
814	A	C	-0.00149146	0.000318796	0.0117172	rs190824943	0.951403	exposure	TRUE	2.89E-06	inferred	emLICc	textfile	21.88756725
815	G	A	0.00143184	0.000338519	0.0108176	rs75733709	1	exposure	TRUE	2.34E-05	inferred	emLICc	textfile	17.89051667
816	C	G	0.00148666	0.000351225	0.0104919	rs150870621	0.909663	exposure	TRUE	2.31E-05	inferred	emLICc	textfile	17.91647099
														19.37751382
