# Supplementary material for: Causal relationship between resting-state networks and depression: a bidirectional two-sample mendelian randomization study
Source: BMC Psychiatry. 2024 May 29;24:402. doi: 10.1186/s12888-024-05857-2 (PMC11138044; doi:10.1186/s12888-024-05857-2)
Supplement: Supplementary file 8 — Supplementary Material 8: The selected SNPs of SC VN [file 12888_2024_5857_MOESM8_ESM.csv]

SNPs of SC_VN
	effect_allele.exposure	other_allele.exposure	beta.exposure	se.exposure	eaf.exposure	SNP	info.exposure	exposure	mr_keep.exposure	pval.exposure	pval_origin.exposure	id.exposure	data_source.exposure	F
30	A	T	0.00186557	0.000409828	0.298092	rs11211160	0.979074	exposure	TRUE	5.31E-06	inferred	r0VQbg	textfile	20.72143583
85	C	T	-0.00196752	0.00045529	0.206649	rs11185032	0.996953	exposure	TRUE	1.55E-05	inferred	r0VQbg	textfile	18.67506355
92	C	T	-0.00177838	0.000372347	0.465498	rs7532396	0.987699	exposure	TRUE	1.79E-06	inferred	r0VQbg	textfile	22.81147737
93	G	A	-0.00161105	0.000391332	0.359645	rs12768188	0.974464	exposure	TRUE	3.84E-05	inferred	r0VQbg	textfile	16.94834569
94	C	T	-0.00210707	0.000481462	0.180575	rs17276307	1	exposure	TRUE	1.21E-05	inferred	r0VQbg	textfile	19.15287156
97	T	A	0.00590572	0.0013796	0.0187412	rs151016938	0.908142	exposure	TRUE	1.86E-05	inferred	r0VQbg	textfile	18.32480381
98	A	T	0.00410981	0.00100557	0.0366062	rs34643188	0.906885	exposure	TRUE	4.37E-05	inferred	r0VQbg	textfile	16.70393813
99	A	G	0.00281054	0.000524867	0.146789	rs868075	0.984362	exposure	TRUE	8.57E-08	inferred	r0VQbg	textfile	28.67351961
101	C	T	0.00162286	0.000382977	0.402528	rs2573326	0.985654	exposure	TRUE	2.26E-05	inferred	r0VQbg	textfile	17.95629477
110	G	A	-0.00203074	0.000421809	0.270323	rs7896612	0.991129	exposure	TRUE	1.48E-06	inferred	r0VQbg	textfile	23.1780536
214	C	T	0.00256109	0.00037159	0.43142	rs11245366	1	exposure	TRUE	5.49E-12	inferred	r0VQbg	textfile	47.50306638
257	G	A	-0.00190709	0.000452737	0.212802	rs12277353	0.984707	exposure	TRUE	2.53E-05	inferred	r0VQbg	textfile	17.74395389
263	C	T	0.00354337	0.00064217	0.0891818	rs7940839	0.979133	exposure	TRUE	3.43E-08	inferred	r0VQbg	textfile	30.44619201
279	T	C	-0.00447438	0.00107081	0.0321663	rs1465905	1	exposure	TRUE	2.93E-05	inferred	r0VQbg	textfile	17.45986549
281	T	C	-0.00647061	0.00155854	0.0139853	rs118183918	0.905634	exposure	TRUE	3.30E-05	inferred	r0VQbg	textfile	17.23671668
283	G	A	0.00258042	0.000624649	0.097887	rs73080481	0.981055	exposure	TRUE	3.61E-05	inferred	r0VQbg	textfile	17.06509462
285	G	A	-0.00609588	0.00139375	0.0183903	rs74698473	0.928194	exposure	TRUE	1.22E-05	inferred	r0VQbg	textfile	19.12947528
286	G	A	-0.00526719	0.00117891	0.0252841	rs117858605	1	exposure	TRUE	7.90E-06	inferred	r0VQbg	textfile	19.96166055
288	G	A	-0.00521087	0.00120941	0.0233009	rs78906838	1	exposure	TRUE	1.64E-05	inferred	r0VQbg	textfile	18.56407724
289	G	A	-0.00512597	0.00121826	0.023382	rs35590290	0.932856	exposure	TRUE	2.58E-05	inferred	r0VQbg	textfile	17.70403055
290	T	C	-0.00506638	0.00123513	0.0230098	rs61954148	0.989061	exposure	TRUE	4.10E-05	inferred	r0VQbg	textfile	16.82558529
311	T	G	0.00280095	0.000600605	0.103483	rs3851166	0.983849	exposure	TRUE	3.11E-06	inferred	r0VQbg	textfile	21.74867612
327	C	G	0.00189445	0.000383084	0.389119	rs7333346	0.990377	exposure	TRUE	7.60E-07	inferred	r0VQbg	textfile	24.45559694
341	A	G	0.00170542	0.000415645	0.290442	rs7998457	0.980545	exposure	TRUE	4.08E-05	inferred	r0VQbg	textfile	16.83517296
366	T	C	-0.00201515	0.000407825	0.286162	rs9559476	0.995422	exposure	TRUE	7.76E-07	inferred	r0VQbg	textfile	24.41558127
399	T	C	-0.00191742	0.000443859	0.221755	rs79497057	0.999322	exposure	TRUE	1.56E-05	inferred	r0VQbg	textfile	18.6614096
402	G	T	0.00185958	0.000414198	0.275686	rs4906745	0.994653	exposure	TRUE	7.14E-06	inferred	r0VQbg	textfile	20.15643574
413	A	G	0.00160645	0.000369477	0.468285	rs4776337	0.994431	exposure	TRUE	1.37E-05	inferred	r0VQbg	textfile	18.90425681
510	G	A	0.00170754	0.000383075	0.363218	rs338555	0.996496	exposure	TRUE	8.29E-06	inferred	r0VQbg	textfile	19.86891499
515	C	A	0.00174717	0.00039928	0.322787	rs55941845	0.987329	exposure	TRUE	1.21E-05	inferred	r0VQbg	textfile	19.14763827
518	A	G	0.00160542	0.000388078	0.349075	rs9931951	0.997895	exposure	TRUE	3.52E-05	inferred	r0VQbg	textfile	17.11351781
526	C	T	-0.00210182	0.000474029	0.193064	rs71386299	0.97744	exposure	TRUE	9.25E-06	inferred	r0VQbg	textfile	19.65989605
530	T	C	0.00263357	0.000617216	0.100385	rs75675526	1	exposure	TRUE	1.98E-05	inferred	r0VQbg	textfile	18.20603534
533	C	G	-0.00411985	0.000985302	0.0363485	rs138100344	0.984403	exposure	TRUE	2.90E-05	inferred	r0VQbg	textfile	17.48332696
535	C	A	-0.00410233	0.000917542	0.0427621	rs79209309	0.962233	exposure	TRUE	7.79E-06	inferred	r0VQbg	textfile	19.98983825
538	A	C	0.00209633	0.000507617	0.161557	rs8067121	0.962019	exposure	TRUE	3.63E-05	inferred	r0VQbg	textfile	17.05481382
543	G	C	0.00381213	0.00092821	0.0415788	rs73376926	1	exposure	TRUE	4.01E-05	inferred	r0VQbg	textfile	16.86719706
549	G	C	0.00164452	0.000388864	0.343408	rs604453	0.997321	exposure	TRUE	2.35E-05	inferred	r0VQbg	textfile	17.88474864
562	C	T	0.00430887	0.000965919	0.0404189	rs10413454	1	exposure	TRUE	8.16E-06	inferred	r0VQbg	textfile	19.89964666
564	A	G	0.00504566	0.00121489	0.024423	rs10196594	0.988807	exposure	TRUE	3.28E-05	inferred	r0VQbg	textfile	17.24892565
646	T	C	0.00271957	0.000371125	0.466698	rs2003585	0.997043	exposure	TRUE	2.34E-13	inferred	r0VQbg	textfile	53.69824132
744	T	A	-0.00226174	0.000557167	0.12526	rs77321613	0.992609	exposure	TRUE	4.92E-05	inferred	r0VQbg	textfile	16.47838273
761	A	G	-0.0043616	0.00100617	0.0355373	rs199557794	0.988948	exposure	TRUE	1.46E-05	inferred	r0VQbg	textfile	18.79095878
776	C	T	0.00790157	0.00172805	0.0110277	rs143262022	0.901569	exposure	TRUE	4.82E-06	inferred	r0VQbg	textfile	20.90808105
778	T	G	0.0041867	0.000878718	0.0469126	rs13002257	0.959671	exposure	TRUE	1.89E-06	inferred	r0VQbg	textfile	22.70098174
783	T	C	-0.00166621	0.000392946	0.324201	rs56201830	0.997901	exposure	TRUE	2.23E-05	inferred	r0VQbg	textfile	17.98016732
789	A	G	0.00183281	0.000396589	0.340149	rs872146	0.980784	exposure	TRUE	3.81E-06	inferred	r0VQbg	textfile	21.35765481
794	A	T	-0.00166906	0.000377482	0.434532	rs2894455	0.989398	exposure	TRUE	9.80E-06	inferred	r0VQbg	textfile	19.55020895
797	C	T	0.00472723	0.00109565	0.029049	rs76209012	0.992205	exposure	TRUE	1.60E-05	inferred	r0VQbg	textfile	18.61528888
800	G	A	-0.0084586	0.00191341	0.00968708	rs112761456	0.937881	exposure	TRUE	9.84E-06	inferred	r0VQbg	textfile	19.54253495
801	T	C	0.00739265	0.00172305	0.0111356	rs145693673	0.925198	exposure	TRUE	1.78E-05	inferred	r0VQbg	textfile	18.40791204
802	G	A	0.00288739	0.000706473	0.0715858	rs73225408	0.982544	exposure	TRUE	4.37E-05	inferred	r0VQbg	textfile	16.70397221
810	A	C	-0.0061562	0.00141091	0.016949	rs150015348	0.935031	exposure	TRUE	1.28E-05	inferred	r0VQbg	textfile	19.0382409
813	A	G	0.0052218	0.00121429	0.0238832	rs147363989	0.97443	exposure	TRUE	1.71E-05	inferred	r0VQbg	textfile	18.49250015
816	T	G	0.00687172	0.00165977	0.0121683	rs17040521	0.973755	exposure	TRUE	3.47E-05	inferred	r0VQbg	textfile	17.14095794
820	G	A	0.00364917	0.000871559	0.0484366	rs78979257	1	exposure	TRUE	2.83E-05	inferred	r0VQbg	textfile	17.5305123
821	G	A	0.00157648	0.000382255	0.380462	rs6766513	0.992013	exposure	TRUE	3.72E-05	inferred	r0VQbg	textfile	17.00867886
829	T	C	-0.00213577	0.000514099	0.157292	rs9864354	0.992699	exposure	TRUE	3.26E-05	inferred	r0VQbg	textfile	17.25899272
831	A	C	0.00211929	0.000499011	0.16803	rs13061388	0.985977	exposure	TRUE	2.17E-05	inferred	r0VQbg	textfile	18.0368436
832	G	T	0.00156705	0.000379726	0.412693	rs704447	0.979042	exposure	TRUE	3.68E-05	inferred	r0VQbg	textfile	17.03040745
837	C	T	0.00169125	0.000388039	0.352359	rs4425251	0.988575	exposure	TRUE	1.31E-05	inferred	r0VQbg	textfile	18.99611831
839	T	G	0.00269056	0.00065536	0.0875304	rs9816149	0.973683	exposure	TRUE	4.03E-05	inferred	r0VQbg	textfile	16.85487366
841	G	T	-0.00265398	0.000618887	0.101029	rs73184324	0.960328	exposure	TRUE	1.80E-05	inferred	r0VQbg	textfile	18.3896122
844	G	T	-0.00173847	0.000408103	0.301576	rs73249094	0.987127	exposure	TRUE	2.05E-05	inferred	r0VQbg	textfile	18.14658163
845	T	C	0.00584256	0.00132297	0.0199736	rs149249758	0.988782	exposure	TRUE	1.00E-05	inferred	r0VQbg	textfile	19.50322225
848	T	C	-0.00166134	0.000375263	0.415294	rs1679071	0.995447	exposure	TRUE	9.55E-06	inferred	r0VQbg	textfile	19.59952522
856	G	C	-0.00693805	0.00171025	0.0118853	rs7656181	0.96398	exposure	TRUE	4.98E-05	inferred	r0VQbg	textfile	16.45718884
865	C	T	-0.00399985	0.000931337	0.0434361	rs34047791	0.987531	exposure	TRUE	1.75E-05	inferred	r0VQbg	textfile	18.4447892
877	T	C	-0.0018282	0.000374596	0.497401	rs13132627	0.985868	exposure	TRUE	1.06E-06	inferred	r0VQbg	textfile	23.81886912
879	G	A	0.00523713	0.00126783	0.02207	rs116216542	1	exposure	TRUE	3.62E-05	inferred	r0VQbg	textfile	17.06336421
906	T	C	-0.00180781	0.00039135	0.331191	rs245011	0.994157	exposure	TRUE	3.85E-06	inferred	r0VQbg	textfile	21.33904074
915	C	A	-0.00591824	0.00133218	0.0197259	rs150668751	0.960092	exposure	TRUE	8.89E-06	inferred	r0VQbg	textfile	19.73600867
917	T	G	-0.00193159	0.000465547	0.193056	rs17205972	0.995419	exposure	TRUE	3.34E-05	inferred	r0VQbg	textfile	17.21483371
956	C	T	0.00215987	0.000418779	0.264691	rs10074788	0.998404	exposure	TRUE	2.50E-07	inferred	r0VQbg	textfile	26.60023255
1030	C	T	-0.0030284	0.000662223	0.08629	rs55966144	0.997089	exposure	TRUE	4.81E-06	inferred	r0VQbg	textfile	20.91307786
1035	C	T	-0.00601354	0.0014407	0.0163042	rs114797179	0.925643	exposure	TRUE	2.99E-05	inferred	r0VQbg	textfile	17.42261324
1038	G	A	-0.00190743	0.000425295	0.255609	rs2973767	0.993388	exposure	TRUE	7.29E-06	inferred	r0VQbg	textfile	20.11484378
1040	C	G	0.00280523	0.000633424	0.0979235	rs78518495	0.979301	exposure	TRUE	9.48E-06	inferred	r0VQbg	textfile	19.61317577
1053	T	A	0.00175049	0.000425553	0.281974	rs3129787	0.99292	exposure	TRUE	3.90E-05	inferred	r0VQbg	textfile	16.92045181
1054	A	T	-0.00423167	0.000993849	0.0354285	rs111913092	0.973278	exposure	TRUE	2.06E-05	inferred	r0VQbg	textfile	18.12937261
1056	A	G	0.0045599	0.00112217	0.0275214	rs117945407	0.914157	exposure	TRUE	4.83E-05	inferred	r0VQbg	textfile	16.51175853
1057	G	A	-0.00169401	0.000414664	0.284699	rs112396452	0.981669	exposure	TRUE	4.40E-05	inferred	r0VQbg	textfile	16.68934429
1058	A	G	-0.00876489	0.00183568	0.00962796	rs80188228	1	exposure	TRUE	1.80E-06	inferred	r0VQbg	textfile	22.7981175
1059	A	C	-0.00468844	0.000995991	0.0353712	rs117808577	0.935849	exposure	TRUE	2.51E-06	inferred	r0VQbg	textfile	22.15878261
1062	C	A	-0.00214637	0.00045968	0.208565	rs2392502	0.966583	exposure	TRUE	3.02E-06	inferred	r0VQbg	textfile	21.80208165
1063	T	C	-0.00298766	0.000728919	0.0703192	rs6979446	0.97718	exposure	TRUE	4.15E-05	inferred	r0VQbg	textfile	16.7997881
1341	T	A	0.00318568	0.000482194	0.177624	rs2301892	0.99839	exposure	TRUE	3.93E-11	inferred	r0VQbg	textfile	43.64763268
1434	C	T	-0.00502258	0.00119734	0.0260044	rs138248383	0.929756	exposure	TRUE	2.73E-05	inferred	r0VQbg	textfile	17.59619407
1436	C	G	-0.00277521	0.000568372	0.123148	rs73193910	0.969515	exposure	TRUE	1.05E-06	inferred	r0VQbg	textfile	23.84110353
1521	A	T	-0.00160523	0.000374682	0.44013	rs13274295	0.99363	exposure	TRUE	1.83E-05	inferred	r0VQbg	textfile	18.354767
1533	A	C	-0.00690519	0.0016595	0.0130086	rs144533375	0.944163	exposure	TRUE	3.17E-05	inferred	r0VQbg	textfile	17.31397366
1536	T	G	-0.00200221	0.000466546	0.198835	rs72712507	0.989524	exposure	TRUE	1.77E-05	inferred	r0VQbg	textfile	18.41748444
1543	A	G	0.00725429	0.00172386	0.012048	rs142119415	0.937844	exposure	TRUE	2.57E-05	inferred	r0VQbg	textfile	17.70866577
1546	A	G	-0.00213968	0.000496018	0.165745	rs7043283	0.990326	exposure	TRUE	1.61E-05	inferred	r0VQbg	textfile	18.60813211
														20.12962011
