# Supplementary material for: Causal relationship between resting-state networks and depression: a bidirectional two-sample mendelian randomization study
Source: BMC Psychiatry. 2024 May 29;24:402. doi: 10.1186/s12888-024-05857-2 (PMC11138044; doi:10.1186/s12888-024-05857-2)
Supplement: Supplementary file 9 — Supplementary Material 9: The selected SNPs of FC VN [file 12888_2024_5857_MOESM9_ESM.csv]

SNPs of FC_VN
	effect_allele.exposure	other_allele.exposure	beta.exposure	se.exposure	eaf.exposure	SNP	info.exposure	exposure	mr_keep.exposure	pval.exposure	pval_origin.exposure	id.exposure	data_source.exposure	F
2	T	C	0.00246021	0.000578515	0.192974	rs12140390	0.982722	exposure	TRUE	2.11E-05	inferred	WCEl5V	textfile	18.08485832
4	T	C	0.00505764	0.00123959	0.0339133	rs147519558	0.987409	exposure	TRUE	4.50E-05	inferred	WCEl5V	textfile	16.64714255
31	A	C	0.00277454	0.000667252	0.134362	rs4844965	0.977512	exposure	TRUE	3.21E-05	inferred	WCEl5V	textfile	17.2902874
32	A	T	0.00442834	0.00109047	0.0448275	rs55696081	0.982457	exposure	TRUE	4.89E-05	inferred	WCEl5V	textfile	16.49128402
47	C	T	-0.00586591	0.00124088	0.033429	rs607688	0.990454	exposure	TRUE	2.28E-06	inferred	WCEl5V	textfile	22.34658795
55	G	A	0.00564094	0.00135115	0.0279714	rs75422975	0.997284	exposure	TRUE	2.98E-05	inferred	WCEl5V	textfile	17.42993749
68	A	G	-0.00225935	0.000526687	0.237413	rs4468289	0.99173	exposure	TRUE	1.79E-05	inferred	WCEl5V	textfile	18.40186452
72	T	G	-0.00190125	0.000461789	0.40338	rs35512139	0.993798	exposure	TRUE	3.84E-05	inferred	WCEl5V	textfile	16.95084243
74	T	C	0.00919366	0.0022577	0.0104764	rs144885738	0.933832	exposure	TRUE	4.66E-05	inferred	WCEl5V	textfile	16.58228638
76	A	G	-0.00190156	0.000461256	0.400141	rs4753738	0.990522	exposure	TRUE	3.75E-05	inferred	WCEl5V	textfile	16.99558076
82	C	A	-0.00637346	0.00154189	0.0213427	rs11178390	0.930877	exposure	TRUE	3.57E-05	inferred	WCEl5V	textfile	17.08613154
83	G	A	0.0040052	0.000955573	0.060009	rs11105417	1	exposure	TRUE	2.77E-05	inferred	WCEl5V	textfile	17.56793333
85	A	G	0.00284508	0.000661975	0.136007	rs7302318	0.983474	exposure	TRUE	1.72E-05	inferred	WCEl5V	textfile	18.47165416
106	A	G	-0.00314639	0.000651397	0.142061	rs12320140	0.995267	exposure	TRUE	1.36E-06	inferred	WCEl5V	textfile	23.33101313
120	A	G	0.00563099	0.00125178	0.034832	rs74778969	1	exposure	TRUE	6.85E-06	inferred	WCEl5V	textfile	20.23547929
180	G	A	0.00490394	0.00104994	0.0460636	rs116846356	0.989483	exposure	TRUE	3.00E-06	inferred	WCEl5V	textfile	21.81530719
182	C	T	0.00589989	0.00127551	0.0316173	rs17485151	0.965515	exposure	TRUE	3.74E-06	inferred	WCEl5V	textfile	21.39538439
184	G	A	0.00393159	0.000881001	0.0707487	rs10438054	0.968156	exposure	TRUE	8.10E-06	inferred	WCEl5V	textfile	19.9151527
210	A	G	0.00241455	0.000559003	0.207761	rs28645965	0.99853	exposure	TRUE	1.56E-05	inferred	WCEl5V	textfile	18.65709956
223	T	G	0.00291875	0.000668177	0.133249	rs4369634	0.963666	exposure	TRUE	1.25E-05	inferred	WCEl5V	textfile	19.08142265
226	C	T	-0.00190554	0.000453183	0.497124	rs35009253	0.993704	exposure	TRUE	2.61E-05	inferred	WCEl5V	textfile	17.68027107
228	G	T	-0.00182523	0.000448538	0.498294	rs35209530	1	exposure	TRUE	4.72E-05	inferred	WCEl5V	textfile	16.55909937
230	A	G	0.00916506	0.00203391	0.0115234	rs72836912	1	exposure	TRUE	6.60E-06	inferred	WCEl5V	textfile	20.30519487
231	T	C	0.00827471	0.00202757	0.012802	rs138723625	0.961834	exposure	TRUE	4.48E-05	inferred	WCEl5V	textfile	16.65535335
233	G	C	-0.00193181	0.000472545	0.351452	rs9916130	0.992993	exposure	TRUE	4.35E-05	inferred	WCEl5V	textfile	16.7125406
235	G	C	-0.0019043	0.000458997	0.409502	rs9902932	0.987626	exposure	TRUE	3.34E-05	inferred	WCEl5V	textfile	17.2127809
239	T	A	-0.00408439	0.000984873	0.0579021	rs35812733	0.927115	exposure	TRUE	3.37E-05	inferred	WCEl5V	textfile	17.19863364
248	C	T	-0.00339286	0.00063557	0.154189	rs429358	1	exposure	TRUE	9.38E-08	inferred	WCEl5V	textfile	28.49739093
262	T	C	-0.00302102	0.00074238	0.103716	rs283508	0.99672	exposure	TRUE	4.71E-05	inferred	WCEl5V	textfile	16.55978425
267	G	T	-0.00241283	0.000592926	0.181103	rs2362870	1	exposure	TRUE	4.71E-05	inferred	WCEl5V	textfile	16.55969977
268	A	G	-0.00247861	0.000537826	0.238435	rs4331494	0.9782	exposure	TRUE	4.05E-06	inferred	WCEl5V	textfile	21.23893854
285	G	A	-0.00198687	0.000465902	0.383227	rs4814059	1	exposure	TRUE	2.00E-05	inferred	WCEl5V	textfile	18.18652631
288	A	G	0.00501279	0.00105048	0.0510971	rs112493624	1	exposure	TRUE	1.82E-06	inferred	WCEl5V	textfile	22.77107038
309	G	A	-0.00331058	0.000672264	0.137295	rs11910497	0.961753	exposure	TRUE	8.46E-07	inferred	WCEl5V	textfile	24.25093366
485	G	C	-0.00619851	0.00134454	0.0283136	rs118018960	1	exposure	TRUE	4.02E-06	inferred	WCEl5V	textfile	21.25333846
491	G	C	-0.00369632	0.0008451	0.0779395	rs73814965	0.977353	exposure	TRUE	1.22E-05	inferred	WCEl5V	textfile	19.13035023
553	G	A	-0.00281203	0.000642883	0.148199	rs4629282	0.995447	exposure	TRUE	1.22E-05	inferred	WCEl5V	textfile	19.13268916
560	A	G	0.00255045	0.000575177	0.195356	rs12494982	0.991097	exposure	TRUE	9.24E-06	inferred	WCEl5V	textfile	19.6621319
564	G	A	0.00413161	0.00100726	0.050878	rs9989963	0.992884	exposure	TRUE	4.10E-05	inferred	WCEl5V	textfile	16.82501517
569	T	C	-0.00616851	0.00149545	0.022568	rs62292665	1	exposure	TRUE	3.71E-05	inferred	WCEl5V	textfile	17.01440444
570	A	G	0.00306593	0.00073264	0.103732	rs9861076	1	exposure	TRUE	2.85E-05	inferred	WCEl5V	textfile	17.51230118
571	C	A	0.00860294	0.0021091	0.0116815	rs74959537	0.913881	exposure	TRUE	4.52E-05	inferred	WCEl5V	textfile	16.63793582
572	T	G	0.00865429	0.00189587	0.0152576	rs115334393	0.927498	exposure	TRUE	5.00E-06	inferred	WCEl5V	textfile	20.83750799
573	T	C	0.0055653	0.00125722	0.03372	rs79953743	0.941296	exposure	TRUE	9.57E-06	inferred	WCEl5V	textfile	19.59542097
585	G	A	0.00240185	0.000563427	0.200585	rs1503626	0.997489	exposure	TRUE	2.02E-05	inferred	WCEl5V	textfile	18.17257429
590	G	A	0.00492174	0.00116316	0.0401501	rs187179931	0.95471	exposure	TRUE	2.32E-05	inferred	WCEl5V	textfile	17.90434417
593	T	C	0.00781823	0.00186489	0.0145371	rs138774398	0.942321	exposure	TRUE	2.76E-05	inferred	WCEl5V	textfile	17.57561152
603	G	A	-0.00214458	0.000466304	0.382959	rs11745988	0.989868	exposure	TRUE	4.24E-06	inferred	WCEl5V	textfile	21.15174593
608	T	C	0.0022013	0.000510035	0.275921	rs6942045	0.997523	exposure	TRUE	1.59E-05	inferred	WCEl5V	textfile	18.62766882
614	A	G	0.00508598	0.00118392	0.0362474	rs66726175	1	exposure	TRUE	1.74E-05	inferred	WCEl5V	textfile	18.45459768
615	T	C	0.00793637	0.00193109	0.0133627	rs60318660	0.936958	exposure	TRUE	3.96E-05	inferred	WCEl5V	textfile	16.89035524
617	C	A	-0.00214684	0.000524599	0.255273	rs6908931	0.980198	exposure	TRUE	4.27E-05	inferred	WCEl5V	textfile	16.74728612
620	G	C	-0.00251082	0.000550724	0.220358	rs56328569	0.989059	exposure	TRUE	5.14E-06	inferred	WCEl5V	textfile	20.78562811
623	C	G	0.00229021	0.000562698	0.197977	rs10267748	0.988591	exposure	TRUE	4.70E-05	inferred	WCEl5V	textfile	16.56532154
624	T	C	0.00508943	0.00120659	0.0377255	rs139041996	0.935685	exposure	TRUE	2.46E-05	inferred	WCEl5V	textfile	17.79175738
627	A	C	0.00726751	0.00155547	0.0200475	rs4731369	0.968967	exposure	TRUE	2.98E-06	inferred	WCEl5V	textfile	21.82971156
631	G	C	-0.00571127	0.00138447	0.0274285	rs73528555	0.992062	exposure	TRUE	3.70E-05	inferred	WCEl5V	textfile	17.01759896
635	C	T	0.00442385	0.000999001	0.0558864	rs72653213	0.915101	exposure	TRUE	9.50E-06	inferred	WCEl5V	textfile	19.60960925
641	T	C	0.00766802	0.0018087	0.0166334	rs138393743	0.9851	exposure	TRUE	2.24E-05	inferred	WCEl5V	textfile	17.97353066
644	G	C	-0.00411399	0.00100887	0.0528454	rs74601691	0.999084	exposure	TRUE	4.55E-05	inferred	WCEl5V	textfile	16.62861382
646	A	G	0.00633865	0.00146498	0.0249055	rs76241519	0.960948	exposure	TRUE	1.51E-05	inferred	WCEl5V	textfile	18.72104783
														18.77399288
