# Supplementary material for: Causal relationship between resting-state networks and depression: a bidirectional two-sample mendelian randomization study
Source: BMC Psychiatry. 2024 May 29;24:402. doi: 10.1186/s12888-024-05857-2 (PMC11138044; doi:10.1186/s12888-024-05857-2)
Supplement: Supplementary file 10 — Supplementary Material 10: The selected SNPs of FC SMN. [file 12888_2024_5857_MOESM10_ESM.csv]

SNPs of FC_SMN
	effect_allele.exposure	other_allele.exposure	beta.exposure	se.exposure	eaf.exposure	SNP	info.exposure	exposure	mr_keep.exposure	pval.exposure	pval_origin.exposure	id.exposure	data_source.exposure	F
1	A	G	0.00359971	0.000858329	0.0268649	rs72699104	0.928025	exposure	TRUE	2.74E-05	inferred	heJcUx	textfile	17.58844548
3	C	T	0.00431209	0.00105758	0.0181631	rs117380285	1	exposure	TRUE	4.56E-05	inferred	heJcUx	textfile	16.6245223
4	A	G	-0.00253224	0.000608427	0.0537968	rs185139500	0.985836	exposure	TRUE	3.16E-05	inferred	heJcUx	textfile	17.32179014
6	T	C	0.00424248	0.00101647	0.0183568	rs151229713	0.909291	exposure	TRUE	3.00E-05	inferred	heJcUx	textfile	17.42009329
7	C	A	0.00111276	0.000270957	0.482121	rs7904922	0.997272	exposure	TRUE	4.01E-05	inferred	heJcUx	textfile	16.86561807
16	G	A	0.00147485	0.000344216	0.19528	rs2478409	0.979795	exposure	TRUE	1.83E-05	inferred	heJcUx	textfile	18.358348
20	G	A	-0.00124889	0.000285341	0.351177	rs55902503	0.994678	exposure	TRUE	1.20E-05	inferred	heJcUx	textfile	19.15667002
27	T	A	0.00334675	0.000659283	0.0453677	rs77807735	0.954268	exposure	TRUE	3.85E-07	inferred	heJcUx	textfile	25.76930996
35	T	C	0.00648204	0.00156736	0.00648856	rs190469847	0.910433	exposure	TRUE	3.54E-05	inferred	heJcUx	textfile	17.10353557
40	T	C	0.00125409	0.000291122	0.330616	rs936208	0.981469	exposure	TRUE	1.65E-05	inferred	heJcUx	textfile	18.55698246
42	A	C	0.00647108	0.0015053	0.0084353	rs79456911	0.944765	exposure	TRUE	1.72E-05	inferred	heJcUx	textfile	18.48023181
113	G	A	-0.00125892	0.000278495	0.403095	rs9537365	0.99661	exposure	TRUE	6.17E-06	inferred	heJcUx	textfile	20.43437981
250	G	A	-0.00214807	0.000477868	0.0859462	rs72641451	0.988641	exposure	TRUE	6.95E-06	inferred	heJcUx	textfile	20.20602848
259	G	A	-0.00126688	0.000285549	0.347684	rs1547630	0.990173	exposure	TRUE	9.14E-06	inferred	heJcUx	textfile	19.68383305
263	G	C	0.00197732	0.000421945	0.117941	rs1113378	0.994719	exposure	TRUE	2.78E-06	inferred	heJcUx	textfile	21.96050023
283	G	A	0.00214989	0.000445956	0.102169	rs74796906	0.962644	exposure	TRUE	1.43E-06	inferred	heJcUx	textfile	23.24065996
346	T	C	-0.00124435	0.000292621	0.321514	rs825734	0.989882	exposure	TRUE	2.11E-05	inferred	heJcUx	textfile	18.08315163
359	C	T	0.00177736	0.000352154	0.180939	rs694918	0.988315	exposure	TRUE	4.49E-07	inferred	heJcUx	textfile	25.47332007
399	T	C	-0.00418693	0.00101954	0.01636	rs9920788	0.961674	exposure	TRUE	4.01E-05	inferred	heJcUx	textfile	16.86486471
414	A	C	-0.00307724	0.00069485	0.0403204	rs76028262	0.976225	exposure	TRUE	9.48E-06	inferred	heJcUx	textfile	19.61284583
416	C	T	0.00260781	0.000627202	0.049359	rs114171089	0.978703	exposure	TRUE	3.21E-05	inferred	heJcUx	textfile	17.28769228
425	T	G	0.00592779	0.00140141	0.0085841	rs138820822	0.905725	exposure	TRUE	2.34E-05	inferred	heJcUx	textfile	17.89184781
430	C	G	-0.00194162	0.000445167	0.106132	rs12601446	0.977182	exposure	TRUE	1.29E-05	inferred	heJcUx	textfile	19.02315507
436	T	C	-0.00343357	0.000696733	0.0400081	rs112918647	0.9699	exposure	TRUE	8.30E-07	inferred	heJcUx	textfile	24.28617106
442	C	T	0.0022635	0.000548511	0.067771	rs139249183	0.916861	exposure	TRUE	3.68E-05	inferred	heJcUx	textfile	17.02904585
444	A	G	-0.00156312	0.000380402	0.149856	rs72977594	0.976956	exposure	TRUE	3.97E-05	inferred	heJcUx	textfile	16.88492191
446	T	C	0.00202574	0.000490228	0.0859666	rs67238949	1	exposure	TRUE	3.59E-05	inferred	heJcUx	textfile	17.07541162
450	C	A	-0.00137281	0.000291426	0.313593	rs4806185	0.992179	exposure	TRUE	2.47E-06	inferred	heJcUx	textfile	22.19035639
463	C	G	0.00325107	0.000791508	0.0302121	rs140746541	0.961743	exposure	TRUE	4.00E-05	inferred	heJcUx	textfile	16.87104654
464	A	G	0.00477036	0.00116426	0.0126732	rs79094428	0.956212	exposure	TRUE	4.18E-05	inferred	heJcUx	textfile	16.78813125
471	G	A	0.00118389	0.000272163	0.429398	rs2710656	0.997854	exposure	TRUE	1.36E-05	inferred	heJcUx	textfile	18.92189105
502	T	C	-0.00114331	0.000281758	0.368767	rs2576708	0.993271	exposure	TRUE	4.95E-05	inferred	heJcUx	textfile	16.46552158
503	T	C	-0.00117553	0.000277679	0.427426	rs7369847	0.985777	exposure	TRUE	2.30E-05	inferred	heJcUx	textfile	17.92178903
543	A	C	-0.0033754	0.00032422	0.22031	rs2863957	0.997061	exposure	TRUE	2.21E-25	inferred	heJcUx	textfile	108.3854261
675	A	G	0.0024377	0.000600192	0.054459	rs11693176	0.961602	exposure	TRUE	4.88E-05	inferred	heJcUx	textfile	16.49605553
676	G	C	0.00239584	0.000588107	0.056332	rs35940083	0.929509	exposure	TRUE	4.62E-05	inferred	heJcUx	textfile	16.59598087
677	C	T	-0.00355059	0.000861899	0.0247318	rs74581001	1	exposure	TRUE	3.80E-05	inferred	heJcUx	textfile	16.97025224
678	T	A	-0.00894244	0.00176713	0.00711301	rs142530822	0.915966	exposure	TRUE	4.18E-07	inferred	heJcUx	textfile	25.60796515
680	A	G	-0.00150056	0.000340757	0.200288	rs4823515	1	exposure	TRUE	1.06E-05	inferred	heJcUx	textfile	19.39175692
681	T	A	0.00159903	0.000363664	0.166075	rs56756167	0.993779	exposure	TRUE	1.10E-05	inferred	heJcUx	textfile	19.3335943
685	C	G	0.00138229	0.000304323	0.270539	rs73029528	0.994093	exposure	TRUE	5.57E-06	inferred	heJcUx	textfile	20.6314038
695	T	C	-0.00439324	0.00106245	0.0168285	rs147250948	0.948145	exposure	TRUE	3.55E-05	inferred	heJcUx	textfile	17.098297
699	T	C	0.00383123	0.000763834	0.033279	rs73099647	0.988753	exposure	TRUE	5.28E-07	inferred	heJcUx	textfile	25.15813699
704	C	T	0.00519013	0.00126706	0.0114176	rs77052694	1	exposure	TRUE	4.20E-05	inferred	heJcUx	textfile	16.77884686
705	T	C	-0.00518728	0.00118986	0.0120678	rs116342901	0.965825	exposure	TRUE	1.30E-05	inferred	heJcUx	textfile	19.00586553
706	T	C	-0.00330807	0.000739815	0.034174	rs11927366	0.919391	exposure	TRUE	7.77E-06	inferred	heJcUx	textfile	19.99415785
707	A	T	0.00302739	0.000654506	0.0439578	rs115214	0.974036	exposure	TRUE	3.74E-06	inferred	heJcUx	textfile	21.39486152
726	T	C	0.00140356	0.000308721	0.2594	rs66516606	0.993392	exposure	TRUE	5.46E-06	inferred	heJcUx	textfile	20.66948334
760	A	T	-0.00152403	0.000276559	0.490327	rs2002647	0.976409	exposure	TRUE	3.57E-08	inferred	heJcUx	textfile	30.36766778
879	A	T	-0.00133105	0.000300328	0.284104	rs2585983	0.995991	exposure	TRUE	9.34E-06	inferred	heJcUx	textfile	19.64251491
880	G	A	0.00630467	0.00151316	0.00729915	rs188869439	0.940345	exposure	TRUE	3.09E-05	inferred	heJcUx	textfile	17.36021161
881	G	A	-0.00149562	0.000334164	0.208066	rs1587264	0.999351	exposure	TRUE	7.62E-06	inferred	heJcUx	textfile	20.03194903
887	T	C	0.00179746	0.000428533	0.113182	rs6821208	0.992841	exposure	TRUE	2.74E-05	inferred	heJcUx	textfile	17.59340607
894	T	G	0.00145084	0.000344574	0.190877	rs40666	1	exposure	TRUE	2.55E-05	inferred	heJcUx	textfile	17.72858331
897	A	G	-0.00140139	0.000324624	0.229331	rs12110120	0.967929	exposure	TRUE	1.58E-05	inferred	heJcUx	textfile	18.63617494
903	A	G	0.00582031	0.00129265	0.010437	rs141115794	0.928403	exposure	TRUE	6.71E-06	inferred	heJcUx	textfile	20.27357472
905	G	A	0.00393021	0.00088573	0.0244903	rs140773865	0.978519	exposure	TRUE	9.11E-06	inferred	heJcUx	textfile	19.68923323
910	A	G	0.00418667	0.000832367	0.0280426	rs79800856	1	exposure	TRUE	4.91E-07	inferred	heJcUx	textfile	25.29925621
912	T	A	-0.00179806	0.000381018	0.147559	rs115048037	0.995905	exposure	TRUE	2.37E-06	inferred	heJcUx	textfile	22.26985418
916	G	A	0.00115292	0.000274987	0.460388	rs2725114	0.988822	exposure	TRUE	2.76E-05	inferred	heJcUx	textfile	17.57818456
919	G	A	0.00139402	0.000307833	0.274109	rs11958399	0.978965	exposure	TRUE	5.94E-06	inferred	heJcUx	textfile	20.50726104
924	A	C	0.00121601	0.000274156	0.425933	rs6884603	0.994557	exposure	TRUE	9.19E-06	inferred	heJcUx	textfile	19.67337104
934	T	C	-0.00233807	0.000559326	0.0624218	rs73726522	1	exposure	TRUE	2.91E-05	inferred	heJcUx	textfile	17.47370516
940	A	G	-0.00349833	0.000790679	0.0288085	rs7766077	0.980389	exposure	TRUE	9.67E-06	inferred	heJcUx	textfile	19.57587306
944	C	A	-0.00262252	0.000538038	0.0709945	rs118134300	0.939373	exposure	TRUE	1.09E-06	inferred	heJcUx	textfile	23.75810069
946	T	C	-0.00191164	0.000467513	0.0952329	rs112713502	0.984167	exposure	TRUE	4.33E-05	inferred	heJcUx	textfile	16.71955966
948	A	G	-0.00379161	0.000906077	0.022323	rs117297807	0.939315	exposure	TRUE	2.86E-05	inferred	heJcUx	textfile	17.51124835
949	A	G	-0.00251452	0.000589973	0.0571199	rs139458785	0.977473	exposure	TRUE	2.03E-05	inferred	heJcUx	textfile	18.16543972
951	G	T	-0.0028217	0.000631724	0.0476204	rs75373445	0.939478	exposure	TRUE	7.94E-06	inferred	heJcUx	textfile	19.95110357
952	T	A	0.00117506	0.00028117	0.379425	rs10229483	0.989572	exposure	TRUE	2.93E-05	inferred	heJcUx	textfile	17.46554427
953	A	T	0.00169309	0.000382205	0.151108	rs73082456	0.980102	exposure	TRUE	9.43E-06	inferred	heJcUx	textfile	19.62308843
958	A	G	-0.00289546	0.000710452	0.0374513	rs75421365	1	exposure	TRUE	4.59E-05	inferred	heJcUx	textfile	16.60984795
968	A	G	-0.00222475	0.000504633	0.081351	rs74761252	0.95395	exposure	TRUE	1.04E-05	inferred	heJcUx	textfile	19.43619001
969	C	G	-0.00465216	0.00111343	0.0154532	rs143456917	0.977385	exposure	TRUE	2.94E-05	inferred	heJcUx	textfile	17.45755618
970	A	G	-0.00454289	0.00104674	0.0173029	rs150321118	0.921178	exposure	TRUE	1.42E-05	inferred	heJcUx	textfile	18.83591843
971	T	A	0.00505021	0.00124109	0.0121258	rs540914911	0.925958	exposure	TRUE	4.72E-05	inferred	heJcUx	textfile	16.55816944
973	T	C	0.00467758	0.00110147	0.0159648	rs142399190	0.910284	exposure	TRUE	2.17E-05	inferred	heJcUx	textfile	18.03420914
975	C	T	-0.00458834	0.001066	0.0164166	rs41306102	0.924194	exposure	TRUE	1.68E-05	inferred	heJcUx	textfile	18.52664478
976	A	G	0.00416942	0.00102366	0.0176993	rs113279421	0.9145	exposure	TRUE	4.64E-05	inferred	heJcUx	textfile	16.58974933
977	A	G	0.00161548	0.000371193	0.159475	rs72759881	0.983886	exposure	TRUE	1.35E-05	inferred	heJcUx	textfile	18.94103106
														20.36048023
