# Supplementary material for: Causal relationship between resting-state networks and depression: a bidirectional two-sample mendelian randomization study
Source: BMC Psychiatry. 2024 May 29;24:402. doi: 10.1186/s12888-024-05857-2 (PMC11138044; doi:10.1186/s12888-024-05857-2)
Supplement: Supplementary file 11 — Supplementary Material 11: The selected SNPs of FC VAN [file 12888_2024_5857_MOESM11_ESM.csv]

SNPs of FC_VAN
	effect_allele.exposure	other_allele.exposure	beta.exposure	se.exposure	eaf.exposure	SNP	info.exposure	exposure	mr_keep.exposure	pval.exposure	pval_origin.exposure	id.exposure	data_source.exposure	F
1	C	T	0.000697888	0.000164032	0.0215578	rs116052684	1	exposure	TRUE	2.09E-05	inferred	O8zN5w	textfile	18.10148902
5	C	G	0.000473772	0.000115316	0.0459942	rs12403092	0.996492	exposure	TRUE	3.98E-05	inferred	O8zN5w	textfile	16.87950247
6	A	G	0.000480306	0.000113713	0.0462122	rs115750757	1	exposure	TRUE	2.40E-05	inferred	O8zN5w	textfile	17.84086016
8	G	C	0.000575516	0.000136449	0.03252	rs77687033	0.983862	exposure	TRUE	2.47E-05	inferred	O8zN5w	textfile	17.78992387
13	T	C	0.000376852	8.69E-05	0.0849034	rs118092461	0.974538	exposure	TRUE	1.45E-05	inferred	O8zN5w	textfile	18.80624528
14	A	G	0.00141795	0.000325209	0.00560287	rs72780341	0.917663	exposure	TRUE	1.30E-05	inferred	O8zN5w	textfile	19.01063931
16	C	T	0.000326476	7.15E-05	0.131805	rs72798520	0.984236	exposure	TRUE	4.97E-06	inferred	O8zN5w	textfile	20.84925005
19	T	G	0.000320434	7.85E-05	0.101282	rs3750768	1	exposure	TRUE	4.47E-05	inferred	O8zN5w	textfile	16.662412
20	T	C	-0.00041005	9.78E-05	0.0641414	rs34749356	0.952661	exposure	TRUE	2.76E-05	inferred	O8zN5w	textfile	17.57907111
21	C	T	-0.000407526	9.62E-05	0.067637	rs11191434	0.955162	exposure	TRUE	2.27E-05	inferred	O8zN5w	textfile	17.94570397
29	A	C	0.000207296	4.80E-05	0.480954	rs2456714	0.997643	exposure	TRUE	1.57E-05	inferred	O8zN5w	textfile	18.65088178
38	T	G	-0.000421322	0.000102926	0.0570111	rs12219482	0.980175	exposure	TRUE	4.25E-05	inferred	O8zN5w	textfile	16.75629833
43	C	T	-0.00027247	6.18E-05	0.182637	rs1426634	0.991401	exposure	TRUE	1.04E-05	inferred	O8zN5w	textfile	19.43839636
47	A	G	-0.000511578	0.000119455	0.0424232	rs116850878	0.94389	exposure	TRUE	1.85E-05	inferred	O8zN5w	textfile	18.34066398
48	G	T	-0.000269244	6.63E-05	0.155398	rs11051127	0.978677	exposure	TRUE	4.89E-05	inferred	O8zN5w	textfile	16.49168425
50	T	C	-0.000206235	4.89E-05	0.439814	rs10880314	0.982084	exposure	TRUE	2.47E-05	inferred	O8zN5w	textfile	17.78717688
70	A	C	0.000273636	5.56E-05	0.245593	rs11830804	0.998983	exposure	TRUE	8.59E-07	inferred	O8zN5w	textfile	24.22126847
102	A	G	-0.000297485	6.90E-05	0.140905	rs7315424	0.978207	exposure	TRUE	1.62E-05	inferred	O8zN5w	textfile	18.58797001
106	C	A	-0.000237008	5.74E-05	0.225007	rs10860819	0.989899	exposure	TRUE	3.64E-05	inferred	O8zN5w	textfile	17.04913015
107	C	T	-0.000441449	0.00010119	0.0611885	rs117510704	0.922454	exposure	TRUE	1.29E-05	inferred	O8zN5w	textfile	19.03206371
108	A	G	-0.000526573	0.000128886	0.0355244	rs7133583	0.987948	exposure	TRUE	4.40E-05	inferred	O8zN5w	textfile	16.69189649
109	G	A	0.000489184	0.000113786	0.0459464	rs17585718	1	exposure	TRUE	1.71E-05	inferred	O8zN5w	textfile	18.4827601
112	C	T	0.000479191	0.000116986	0.0442227	rs17120310	0.983793	exposure	TRUE	4.20E-05	inferred	O8zN5w	textfile	16.77836052
113	T	C	0.000641586	0.000152375	0.0242562	rs144821377	0.965219	exposure	TRUE	2.55E-05	inferred	O8zN5w	textfile	17.72892162
114	G	A	0.000295649	7.18E-05	0.129565	rs10139434	0.9958	exposure	TRUE	3.83E-05	inferred	O8zN5w	textfile	16.95523995
116	C	T	0.000765123	0.00018694	0.0168496	rs117881130	1	exposure	TRUE	4.26E-05	inferred	O8zN5w	textfile	16.75166725
118	T	G	-0.000556096	0.000128052	0.036489	rs75827756	0.989669	exposure	TRUE	1.41E-05	inferred	O8zN5w	textfile	18.85935391
128	G	C	-0.000898398	0.000218989	0.0120835	rs368058889	0.913629	exposure	TRUE	4.09E-05	inferred	O8zN5w	textfile	16.83034242
139	A	G	-0.000702259	0.000166973	0.0212802	rs16945337	0.989113	exposure	TRUE	2.60E-05	inferred	O8zN5w	textfile	17.68895296
142	G	T	0.00037421	8.99E-05	0.0774508	rs12970992	0.995959	exposure	TRUE	3.15E-05	inferred	O8zN5w	textfile	17.326522
147	C	G	0.000210369	5.00E-05	0.363008	rs11152342	0.985927	exposure	TRUE	2.58E-05	inferred	O8zN5w	textfile	17.70204646
149	A	C	-0.000615889	0.000143253	0.0280483	rs142136517	0.939305	exposure	TRUE	1.71E-05	inferred	O8zN5w	textfile	18.48406315
151	A	G	0.000282975	6.97E-05	0.136971	rs34864744	0.980726	exposure	TRUE	4.91E-05	inferred	O8zN5w	textfile	16.48278452
155	A	G	0.00073864	0.000158832	0.022343	rs142597795	0.940517	exposure	TRUE	3.31E-06	inferred	O8zN5w	textfile	21.62666913
156	C	A	-0.000734798	0.000173944	0.0196231	rs41291153	0.948323	exposure	TRUE	2.40E-05	inferred	O8zN5w	textfile	17.84501944
157	T	G	0.000429102	0.000100965	0.0589006	rs62174590	1	exposure	TRUE	2.14E-05	inferred	O8zN5w	textfile	18.06256314
158	C	T	0.00137215	0.000336666	0.00542111	rs115572425	0.97029	exposure	TRUE	4.59E-05	inferred	O8zN5w	textfile	16.61133978
159	T	G	0.000653864	0.000158272	0.0230661	rs77158768	1	exposure	TRUE	3.61E-05	inferred	O8zN5w	textfile	17.06737274
160	T	C	0.000243497	5.91E-05	0.21228	rs6045253	0.985972	exposure	TRUE	3.79E-05	inferred	O8zN5w	textfile	16.97509713
162	A	G	0.000577667	0.000130215	0.0359677	rs77274662	0.984453	exposure	TRUE	9.15E-06	inferred	O8zN5w	textfile	19.68036218
166	T	G	-0.00133634	0.000321077	0.00617564	rs145769440	0.900113	exposure	TRUE	3.15E-05	inferred	O8zN5w	textfile	17.32269837
168	T	C	0.000213905	5.19E-05	0.313332	rs499712	0.988528	exposure	TRUE	3.76E-05	inferred	O8zN5w	textfile	16.98662725
175	A	G	0.00112331	0.0002655	0.0084035	rs136692	1	exposure	TRUE	2.33E-05	inferred	O8zN5w	textfile	17.90070763
176	G	C	0.000354269	8.42E-05	0.0895059	rs6762524	0.971264	exposure	TRUE	2.58E-05	inferred	O8zN5w	textfile	17.7028064
181	C	A	0.000322624	7.81E-05	0.105199	rs6803503	0.985481	exposure	TRUE	3.61E-05	inferred	O8zN5w	textfile	17.06440992
216	C	T	-0.000244116	5.13E-05	0.330636	rs56257760	0.994772	exposure	TRUE	1.95E-06	inferred	O8zN5w	textfile	22.64424057
228	C	T	-0.00117333	0.000258061	0.00846317	rs115274360	0.902324	exposure	TRUE	5.45E-06	inferred	O8zN5w	textfile	20.67262365
231	G	T	0.000197771	4.83E-05	0.42843	rs4686619	0.997724	exposure	TRUE	4.23E-05	inferred	O8zN5w	textfile	16.76605774
232	G	A	-0.000227319	5.57E-05	0.253163	rs73205098	0.978447	exposure	TRUE	4.48E-05	inferred	O8zN5w	textfile	16.65563072
234	G	C	0.000535065	0.000124657	0.0370745	rs75839309	1	exposure	TRUE	1.77E-05	inferred	O8zN5w	textfile	18.42382269
236	T	C	0.00063657	0.000150258	0.0272599	rs572255663	0.918172	exposure	TRUE	2.27E-05	inferred	O8zN5w	textfile	17.94804407
237	T	A	0.000823973	0.000202707	0.0157917	rs80069531	0.961604	exposure	TRUE	4.81E-05	inferred	O8zN5w	textfile	16.52298351
239	T	G	0.000285166	7.01E-05	0.134203	rs13124199	0.993732	exposure	TRUE	4.74E-05	inferred	O8zN5w	textfile	16.54853115
240	C	T	0.000645636	0.000151431	0.025774	rs114757439	0.970404	exposure	TRUE	2.01E-05	inferred	O8zN5w	textfile	18.17799149
242	C	T	-0.000216587	5.33E-05	0.297921	rs481216	0.972259	exposure	TRUE	4.83E-05	inferred	O8zN5w	textfile	16.51240582
243	G	C	-0.000239448	5.26E-05	0.306811	rs11930272	0.97842	exposure	TRUE	5.31E-06	inferred	O8zN5w	textfile	20.72291948
245	T	G	0.000201384	4.79E-05	0.471679	rs1425551	0.992191	exposure	TRUE	2.62E-05	inferred	O8zN5w	textfile	17.67579267
250	G	T	0.000231063	5.66E-05	0.225738	rs335643	1	exposure	TRUE	4.46E-05	inferred	O8zN5w	textfile	16.66586859
251	T	C	0.000214229	5.11E-05	0.322342	rs1966312	0.996598	exposure	TRUE	2.76E-05	inferred	O8zN5w	textfile	17.57578458
254	G	A	0.000223887	4.94E-05	0.415131	rs7737884	0.977258	exposure	TRUE	5.84E-06	inferred	O8zN5w	textfile	20.5401616
271	G	A	-0.000215516	4.97E-05	0.367306	rs4412193	1	exposure	TRUE	1.45E-05	inferred	O8zN5w	textfile	18.80382749
285	T	C	-0.000272893	6.30E-05	0.174881	rs72946202	0.998158	exposure	TRUE	1.48E-05	inferred	O8zN5w	textfile	18.76306109
293	G	A	0.000195732	4.78E-05	0.483126	rs4642480	0.99572	exposure	TRUE	4.23E-05	inferred	O8zN5w	textfile	16.76748299
297	T	C	0.000201279	4.85E-05	0.435319	rs1554363	0.983518	exposure	TRUE	3.32E-05	inferred	O8zN5w	textfile	17.22318454
298	C	T	0.000358053	8.78E-05	0.0795978	rs34416110	1	exposure	TRUE	4.54E-05	inferred	O8zN5w	textfile	16.63051131
303	T	C	-0.000303552	6.65E-05	0.160153	rs7749330	0.968855	exposure	TRUE	5.00E-06	inferred	O8zN5w	textfile	20.83641058
304	T	A	-0.00116358	0.000256208	0.00917793	rs181234212	0.929692	exposure	TRUE	5.58E-06	inferred	O8zN5w	textfile	20.62562527
308	C	T	0.00105531	0.000220982	0.0119798	rs117696613	0.925858	exposure	TRUE	1.79E-06	inferred	O8zN5w	textfile	22.8058523
309	C	A	-0.000198384	4.89E-05	0.429058	rs7458539	0.983301	exposure	TRUE	4.97E-05	inferred	O8zN5w	textfile	16.45870143
310	C	G	0.00102478	0.000230056	0.0111628	rs186870313	0.917538	exposure	TRUE	8.41E-06	inferred	O8zN5w	textfile	19.84239785
341	G	T	-0.000727752	0.000149628	0.0256696	rs75973973	0.907999	exposure	TRUE	1.15E-06	inferred	O8zN5w	textfile	23.65598702
374	C	T	-0.00022813	4.94E-05	0.398502	rs111740748	0.985216	exposure	TRUE	3.87E-06	inferred	O8zN5w	textfile	21.32607357
445	A	G	-0.000204358	4.80E-05	0.442295	rs4559205	0.995334	exposure	TRUE	2.07E-05	inferred	O8zN5w	textfile	18.12595146
447	G	A	-0.000198341	4.85E-05	0.496773	rs12386805	0.980529	exposure	TRUE	4.32E-05	inferred	O8zN5w	textfile	16.72405241
455	A	G	-0.000588397	0.000133215	0.0336322	rs727730	0.98296	exposure	TRUE	1.00E-05	inferred	O8zN5w	textfile	19.50898349
458	A	G	0.000341335	7.72E-05	0.1073	rs1846525	0.990181	exposure	TRUE	9.80E-06	inferred	O8zN5w	textfile	19.54911243
478	T	C	-0.000342424	8.31E-05	0.0910115	rs980590	1	exposure	TRUE	3.78E-05	inferred	O8zN5w	textfile	16.97955659
479	G	A	0.000922572	0.000223307	0.011659	rs118059175	0.903695	exposure	TRUE	3.61E-05	inferred	O8zN5w	textfile	17.06851999
482	A	G	0.000226705	5.40E-05	0.272242	rs2567718	0.995821	exposure	TRUE	2.69E-05	inferred	O8zN5w	textfile	17.62522532
487	T	C	0.00103238	0.00021928	0.0119178	rs75298817	0.983603	exposure	TRUE	2.50E-06	inferred	O8zN5w	textfile	22.1656831
														18.31210343
