# Supplementary material for: Causal relationship between resting-state networks and depression: a bidirectional two-sample mendelian randomization study
Source: BMC Psychiatry. 2024 May 29;24:402. doi: 10.1186/s12888-024-05857-2 (PMC11138044; doi:10.1186/s12888-024-05857-2)
Supplement: Supplementary file 12 — Supplementary Material 12: The selected SNPs of SC GN [file 12888_2024_5857_MOESM12_ESM.csv]

SNPs of SC_GN
	effect_allele.exposure	other_allele.exposure	beta.exposure	se.exposure	eaf.exposure	SNP	info.exposure	exposure	mr_keep.exposure	pval.exposure	pval_origin.exposure	id.exposure	data_source.exposure	F
4	C	T	0.00402203	0.000959564	0.0075664	rs1135025	0.94722	exposure	TRUE	2.77E-05	inferred	lNwV82	textfile	17.56882508
7	C	G	0.000738979	0.00016988	0.340627	rs58158339	0.997297	exposure	TRUE	1.36E-05	inferred	lNwV82	textfile	18.92255121
23	T	C	0.000848593	0.000167233	0.375243	rs2842189	0.994684	exposure	TRUE	3.89E-07	inferred	lNwV82	textfile	25.74867755
67	G	A	0.00235473	0.000522229	0.0245533	rs75848076	0.978123	exposure	TRUE	6.51E-06	inferred	lNwV82	textfile	20.33107131
73	G	A	-0.00093375	0.00018046	0.275792	rs10889542	0.997492	exposure	TRUE	2.29E-07	inferred	lNwV82	textfile	26.7731409
98	A	G	0.00166411	0.000407886	0.0410769	rs75251852	1	exposure	TRUE	4.51E-05	inferred	lNwV82	textfile	16.64510206
114	T	G	0.00138156	0.000286919	0.0858235	rs12038990	0.996347	exposure	TRUE	1.47E-06	inferred	lNwV82	textfile	23.18573588
118	C	T	0.000848606	0.000175105	0.296517	rs3795736	1	exposure	TRUE	1.26E-06	inferred	lNwV82	textfile	23.48632692
128	A	G	-0.000863753	0.000202837	0.197495	rs10918405	0.996121	exposure	TRUE	2.06E-05	inferred	lNwV82	textfile	18.13363126
152	C	T	0.000730435	0.00016372	0.399935	rs1044595	0.994322	exposure	TRUE	8.14E-06	inferred	lNwV82	textfile	19.90488524
184	T	G	0.000873316	0.000206202	0.185885	rs61732315	1	exposure	TRUE	2.28E-05	inferred	lNwV82	textfile	17.93730064
187	T	C	0.00111754	0.000230175	0.146952	rs3753847	0.973821	exposure	TRUE	1.20E-06	inferred	lNwV82	textfile	23.57272826
217	T	C	-0.00135427	0.000279564	0.0903894	rs144620429	0.991232	exposure	TRUE	1.27E-06	inferred	lNwV82	textfile	23.46648404
241	T	C	0.00255488	0.00053443	0.0241409	rs116590238	1	exposure	TRUE	1.75E-06	inferred	lNwV82	textfile	22.85384908
242	G	A	0.0015539	0.000382493	0.0469407	rs80176892	0.939692	exposure	TRUE	4.85E-05	inferred	lNwV82	textfile	16.50437757
253	G	T	-0.000698088	0.000160769	0.493933	rs1822861	1	exposure	TRUE	1.41E-05	inferred	lNwV82	textfile	18.85453059
288	C	G	0.000945028	0.000216572	0.168126	rs11596019	0.992362	exposure	TRUE	1.28E-05	inferred	lNwV82	textfile	19.04078014
412	A	T	-0.00125085	0.000224664	0.156424	rs201581170	0.995192	exposure	TRUE	2.58E-08	inferred	lNwV82	textfile	30.99870077
417	T	C	-0.00248931	0.000578164	0.0199453	rs146597987	0.912467	exposure	TRUE	1.67E-05	inferred	lNwV82	textfile	18.53770108
437	A	G	0.00101221	0.000227388	0.153871	rs751233	0.962503	exposure	TRUE	8.53E-06	inferred	lNwV82	textfile	19.81555148
444	G	A	-0.00079568	0.000185575	0.249092	rs12250595	0.996832	exposure	TRUE	1.81E-05	inferred	lNwV82	textfile	18.38391254
449	G	C	0.00219102	0.000498074	0.0269876	rs4579958	0.991022	exposure	TRUE	1.09E-05	inferred	lNwV82	textfile	19.35106806
461	A	C	0.000712801	0.000175328	0.311063	rs7101476	0.985845	exposure	TRUE	4.79E-05	inferred	lNwV82	textfile	16.52852287
462	A	G	-0.00070983	0.000171708	0.338944	rs2034031	0.96974	exposure	TRUE	3.57E-05	inferred	lNwV82	textfile	17.0894325
466	T	C	0.000880963	0.000206252	0.184	rs1495941	1	exposure	TRUE	1.94E-05	inferred	lNwV82	textfile	18.24395533
472	A	C	-0.00151899	0.000356996	0.0522888	rs17130490	0.990959	exposure	TRUE	2.09E-05	inferred	lNwV82	textfile	18.10435802
537	A	T	-0.000665373	0.000163017	0.421693	rs10790081	0.993611	exposure	TRUE	4.47E-05	inferred	lNwV82	textfile	16.65959941
539	G	C	0.000696953	0.00016458	0.413233	rs653835	0.990957	exposure	TRUE	2.29E-05	inferred	lNwV82	textfile	17.93299666
540	T	C	0.000855742	0.00019747	0.215948	rs3816566	0.976393	exposure	TRUE	1.47E-05	inferred	lNwV82	textfile	18.77947484
544	G	A	-0.0025551	0.000606356	0.0183903	rs74698473	0.928194	exposure	TRUE	2.51E-05	inferred	lNwV82	textfile	17.75662591
569	C	A	-0.000836991	0.00018172	0.274466	rs7316118	0.991227	exposure	TRUE	4.11E-06	inferred	lNwV82	textfile	21.21466215
575	G	A	-0.000849769	0.000192901	0.225259	rs17797222	0.986793	exposure	TRUE	1.06E-05	inferred	lNwV82	textfile	19.40585623
614	A	T	-0.00102722	0.000165193	0.415411	rs9739560	0.99012	exposure	TRUE	5.03E-10	inferred	lNwV82	textfile	38.6672826
622	A	G	-0.00207232	0.000438743	0.035426	rs66520040	0.988352	exposure	TRUE	2.32E-06	inferred	lNwV82	textfile	22.3096746
630	G	T	-0.000890546	0.000209295	0.188026	rs7994117	0.992409	exposure	TRUE	2.09E-05	inferred	lNwV82	textfile	18.10485321
642	G	A	-0.000676793	0.0001619	0.478731	rs12427676	0.988197	exposure	TRUE	2.91E-05	inferred	lNwV82	textfile	17.47503358
649	C	T	0.00295735	0.000674798	0.0137976	rs75428374	0.974199	exposure	TRUE	1.17E-05	inferred	lNwV82	textfile	19.20692668
650	T	C	-0.0035052	0.000860625	0.00966668	rs572608310	0.911333	exposure	TRUE	4.64E-05	inferred	lNwV82	textfile	16.58813995
653	A	T	0.00132175	0.000321366	0.0689166	rs17072370	0.987604	exposure	TRUE	3.91E-05	inferred	lNwV82	textfile	16.91604313
656	C	T	-0.00177003	0.000426749	0.036118	rs79615033	0.971176	exposure	TRUE	3.36E-05	inferred	lNwV82	textfile	17.20347696
691	T	C	0.000881303	0.000172169	0.328416	rs1078514	0.991595	exposure	TRUE	3.07E-07	inferred	lNwV82	textfile	26.20237049
716	C	T	0.000960361	0.000210456	0.176808	rs68018982	0.995071	exposure	TRUE	5.04E-06	inferred	lNwV82	textfile	20.823149
885	T	C	-0.000754353	0.00016109	0.463635	rs6574199	0.99888	exposure	TRUE	2.83E-06	inferred	lNwV82	textfile	21.92865933
914	A	G	0.000708182	0.000165229	0.398331	rs17201643	0.990126	exposure	TRUE	1.82E-05	inferred	lNwV82	textfile	18.37034105
916	T	G	0.000984204	0.000239243	0.129975	rs952981	0.980541	exposure	TRUE	3.89E-05	inferred	lNwV82	textfile	16.92356182
919	G	C	-0.00241798	0.000583021	0.0193841	rs138545490	0.954234	exposure	TRUE	3.36E-05	inferred	lNwV82	textfile	17.20033924
992	C	T	-0.000952363	0.000204208	0.196061	rs4775095	0.992504	exposure	TRUE	3.11E-06	inferred	lNwV82	textfile	21.75001321
1006	A	T	-0.00086194	0.000205428	0.189218	rs12148113	0.998487	exposure	TRUE	2.72E-05	inferred	lNwV82	textfile	17.60494996
1013	C	T	0.00168051	0.000406203	0.0406485	rs34014491	1	exposure	TRUE	3.52E-05	inferred	lNwV82	textfile	17.11575058
1181	A	G	-0.00111925	0.00018406	0.254057	rs4984741	1	exposure	TRUE	1.20E-09	inferred	lNwV82	textfile	36.97731481
1213	A	G	-0.000786756	0.000187569	0.246054	rs12935657	0.994668	exposure	TRUE	2.73E-05	inferred	lNwV82	textfile	17.59373317
1217	A	G	0.000732476	0.000177053	0.29871	rs7630	0.993171	exposure	TRUE	3.52E-05	inferred	lNwV82	textfile	17.11513066
1260	A	G	0.00110678	0.000202687	0.201986	rs72813413	0.993825	exposure	TRUE	4.75E-08	inferred	lNwV82	textfile	29.81747171
1282	T	G	-0.00068362	0.000168244	0.35767	rs3744650	0.995412	exposure	TRUE	4.84E-05	inferred	lNwV82	textfile	16.51012455
1283	A	G	0.00124224	0.000285317	0.0869131	rs66937684	0.953011	exposure	TRUE	1.34E-05	inferred	lNwV82	textfile	18.95639374
1291	A	G	-0.000727407	0.000175296	0.304091	rs4925109	0.989552	exposure	TRUE	3.33E-05	inferred	lNwV82	textfile	17.21911948
1306	A	G	0.000758749	0.000168545	0.379595	rs3110492	0.978723	exposure	TRUE	6.74E-06	inferred	lNwV82	textfile	20.26583566
1310	T	C	0.00121292	0.000270773	0.102979	rs8067737	0.941541	exposure	TRUE	7.48E-06	inferred	lNwV82	textfile	20.06566702
1323	T	C	0.000903698	0.000215321	0.172092	rs17745948	0.9998	exposure	TRUE	2.70E-05	inferred	lNwV82	textfile	17.61464383
1443	T	A	0.000939143	0.000167212	0.370975	rs8071429	0.999123	exposure	TRUE	1.95E-08	inferred	lNwV82	textfile	31.54485741
1653	C	T	-0.00121089	0.000203299	0.196957	rs34432450	0.99748	exposure	TRUE	2.58E-09	inferred	lNwV82	textfile	35.47634752
1924	A	G	-0.000953581	0.000232312	0.142089	rs4790043	0.979378	exposure	TRUE	4.05E-05	inferred	lNwV82	textfile	16.84891312
1928	C	T	-0.00279529	0.000671752	0.0138135	rs145461589	0.970042	exposure	TRUE	3.17E-05	inferred	lNwV82	textfile	17.31553065
1931	A	G	-0.00171502	0.000374524	0.0467583	rs2053600	0.997958	exposure	TRUE	4.67E-06	inferred	lNwV82	textfile	20.96906528
1955	C	T	-0.000996583	0.000219872	0.159951	rs470144	0.987	exposure	TRUE	5.83E-06	inferred	lNwV82	textfile	20.54409882
1959	T	G	0.00101547	0.00023501	0.141629	rs10411991	0.955082	exposure	TRUE	1.55E-05	inferred	lNwV82	textfile	18.6707391
1967	C	T	-0.000720365	0.000168772	0.36161	rs11673604	0.993737	exposure	TRUE	1.97E-05	inferred	lNwV82	textfile	18.21815588
1969	A	G	0.000753012	0.000171763	0.358563	rs2607227	0.984141	exposure	TRUE	1.17E-05	inferred	lNwV82	textfile	19.21960955
2024	C	T	0.00112535	0.000160303	0.470825	rs231244	0.999316	exposure	TRUE	2.22E-12	inferred	lNwV82	textfile	49.2824092
2043	G	A	0.00187922	0.00045073	0.0334301	rs78359104	0.993515	exposure	TRUE	3.06E-05	inferred	lNwV82	textfile	17.38290359
2045	A	G	0.000980364	0.000212893	0.172246	rs8110384	0.979474	exposure	TRUE	4.13E-06	inferred	lNwV82	textfile	21.20566745
2060	G	A	0.00161853	0.00038327	0.0483811	rs75981534	1	exposure	TRUE	2.41E-05	inferred	lNwV82	textfile	17.83330568
2061	T	C	-0.00162568	0.000340176	0.0595245	rs114992181	0.963624	exposure	TRUE	1.76E-06	inferred	lNwV82	textfile	22.83824804
2081	T	A	0.000795905	0.000164489	0.467436	rs12617313	0.986326	exposure	TRUE	1.31E-06	inferred	lNwV82	textfile	23.41255148
2090	T	C	-0.00091773	0.000223485	0.162061	rs76070960	0.963516	exposure	TRUE	4.02E-05	inferred	lNwV82	textfile	16.8629324
2091	A	G	-0.000700869	0.000165832	0.428788	rs11893187	0.987212	exposure	TRUE	2.37E-05	inferred	lNwV82	textfile	17.86228545
2094	G	A	-0.00252303	0.00061951	0.0175969	rs13429630	0.988964	exposure	TRUE	4.65E-05	inferred	lNwV82	textfile	16.58624923
2096	C	G	0.00158623	0.000387495	0.0463476	rs74850962	1	exposure	TRUE	4.25E-05	inferred	lNwV82	textfile	16.75714828
2097	T	C	-0.00135161	0.000301405	0.0789861	rs150001231	0.957487	exposure	TRUE	7.31E-06	inferred	lNwV82	textfile	20.10952848
2100	T	G	0.000768604	0.000164214	0.424345	rs1217429	0.991141	exposure	TRUE	2.86E-06	inferred	lNwV82	textfile	21.90710151
2229	T	C	0.00126772	0.000174257	0.30766	rs2738287	1	exposure	TRUE	3.46E-13	inferred	lNwV82	textfile	52.92565214
2263	G	A	-0.000934898	0.000199683	0.214636	rs62191832	0.971748	exposure	TRUE	2.84E-06	inferred	lNwV82	textfile	21.92028901
2271	G	T	-0.000823406	0.000177035	0.306973	rs10209084	0.984127	exposure	TRUE	3.30E-06	inferred	lNwV82	textfile	21.632653
2298	G	A	0.000809921	0.00019296	0.227536	rs8118986	0.995988	exposure	TRUE	2.70E-05	inferred	lNwV82	textfile	17.61776199
2308	T	C	-0.00171507	0.000421373	0.0383059	rs144346402	0.953242	exposure	TRUE	4.70E-05	inferred	lNwV82	textfile	16.56648197
2330	A	G	0.0011736	0.00026124	0.104884	rs4398348	0.985271	exposure	TRUE	7.04E-06	inferred	lNwV82	textfile	20.18184431
2347	T	C	0.00199081	0.000466216	0.0316481	rs112075703	0.999324	exposure	TRUE	1.95E-05	inferred	lNwV82	textfile	18.23413976
2521	A	G	0.000859321	0.000190821	0.231426	rs462444	0.998558	exposure	TRUE	6.69E-06	inferred	lNwV82	textfile	20.27955941
2632	T	C	0.00136433	0.000174584	0.308438	rs2267161	1	exposure	TRUE	5.51E-15	inferred	lNwV82	textfile	61.07028945
2840	C	T	-0.00137727	0.000162423	0.423754	rs1004763	1	exposure	TRUE	2.26E-17	inferred	lNwV82	textfile	71.90235581
3069	G	C	-0.000891925	0.000205873	0.187873	rs5769400	0.980577	exposure	TRUE	1.47E-05	inferred	lNwV82	textfile	18.76972405
3072	A	G	-0.00217736	0.000480056	0.0298112	rs535707358	0.940091	exposure	TRUE	5.74E-06	inferred	lNwV82	textfile	20.57200761
3075	T	C	0.00102887	0.000210834	0.17807	rs2267984	0.982247	exposure	TRUE	1.06E-06	inferred	lNwV82	textfile	23.8144037
3076	C	T	0.0041948	0.0010261	0.00657602	rs279550	0.928987	exposure	TRUE	4.35E-05	inferred	lNwV82	textfile	16.71256631
3236	T	C	0.00107812	0.000170441	0.344889	rs6442409	0.984112	exposure	TRUE	2.52E-10	inferred	lNwV82	textfile	40.01161286
3255	G	A	0.00295765	0.00070524	0.0126631	rs148418487	0.956467	exposure	TRUE	2.74E-05	inferred	lNwV82	textfile	17.58813075
3258	C	T	-0.000703854	0.00016449	0.429602	rs58784072	0.977224	exposure	TRUE	1.88E-05	inferred	lNwV82	textfile	18.30990812
3311	G	T	0.000740058	0.00017607	0.31277	rs13089819	0.980581	exposure	TRUE	2.63E-05	inferred	lNwV82	textfile	17.66691774
3364	G	A	0.000720045	0.000162088	0.46895	rs2649747	0.990437	exposure	TRUE	8.90E-06	inferred	lNwV82	textfile	19.73411028
3383	G	A	-0.00385884	0.000597799	0.0188372	rs142003765	0.969579	exposure	TRUE	1.08E-10	inferred	lNwV82	textfile	41.66804984
3444	T	C	-0.00164295	0.000400525	0.0424588	rs77983368	1	exposure	TRUE	4.10E-05	inferred	lNwV82	textfile	16.82633129
3446	A	G	0.00066676	0.000163543	0.429243	rs1027727	0.990378	exposure	TRUE	4.56E-05	inferred	lNwV82	textfile	16.62168913
3449	C	G	-0.000683335	0.00016452	0.41076	rs9647379	0.9925	exposure	TRUE	3.27E-05	inferred	lNwV82	textfile	17.25162183
3452	C	T	-0.00174456	0.000421203	0.040975	rs11720304	1	exposure	TRUE	3.45E-05	inferred	lNwV82	textfile	17.15492839
3548	C	T	0.0010972	0.000166734	0.363816	rs12509702	0.999123	exposure	TRUE	4.69E-11	inferred	lNwV82	textfile	43.30352592
3778	G	A	0.000710807	0.000162525	0.487406	rs6551769	0.989835	exposure	TRUE	1.22E-05	inferred	lNwV82	textfile	19.12771282
4071	C	T	0.000934503	0.000181153	0.274766	rs75778110	0.989465	exposure	TRUE	2.49E-07	inferred	lNwV82	textfile	26.61156028
4234	T	C	0.00281571	0.000668818	0.0142123	rs75972684	1	exposure	TRUE	2.55E-05	inferred	lNwV82	textfile	17.72392652
4241	G	T	-0.00111221	0.000228781	0.143429	rs10025117	1	exposure	TRUE	1.17E-06	inferred	lNwV82	textfile	23.63380692
4250	A	G	0.000855005	0.000164366	0.476504	rs12647212	0.97867	exposure	TRUE	1.97E-07	inferred	lNwV82	textfile	27.05909929
4257	G	A	0.000782461	0.000190601	0.233387	rs11725640	0.996748	exposure	TRUE	4.04E-05	inferred	lNwV82	textfile	16.8529158
4269	A	G	-0.00091102	0.000215076	0.168969	rs2885582	0.986043	exposure	TRUE	2.28E-05	inferred	lNwV82	textfile	17.94204415
4337	T	C	-0.000952757	0.000178518	0.289384	rs1847037	0.990036	exposure	TRUE	9.45E-08	inferred	lNwV82	textfile	28.4839537
4423	A	G	0.00172533	0.000182615	0.261878	rs33599	0.996626	exposure	TRUE	3.46E-21	inferred	lNwV82	textfile	89.26299461
4440	A	G	0.0059549	0.00107998	0.00565136	rs1833890	1	exposure	TRUE	3.51E-08	inferred	lNwV82	textfile	30.40307563
4500	T	C	-0.00259948	0.000203236	0.190902	rs67827860	0.995199	exposure	TRUE	1.85E-37	inferred	lNwV82	textfile	163.5956243
4626	G	C	0.000837827	0.000194472	0.219555	rs265408	0.988455	exposure	TRUE	1.65E-05	inferred	lNwV82	textfile	18.56070818
4670	C	T	0.00176788	0.000358044	0.0529136	rs72780210	0.994858	exposure	TRUE	7.91E-07	inferred	lNwV82	textfile	24.37994742
4865	G	A	0.00132548	0.000183295	0.26239	rs3776089	0.993713	exposure	TRUE	4.78E-13	inferred	lNwV82	textfile	52.29318833
5115	A	G	-0.00321127	0.000789209	0.0108523	rs139630049	0.948435	exposure	TRUE	4.72E-05	inferred	lNwV82	textfile	16.55654012
5116	A	G	0.00102111	0.000238031	0.1296	rs115175436	0.987772	exposure	TRUE	1.79E-05	inferred	lNwV82	textfile	18.40255043
5174	A	G	-0.00103439	0.000190998	0.239357	rs9369420	0.987924	exposure	TRUE	6.10E-08	inferred	lNwV82	textfile	29.32992736
6196	C	A	0.00133349	0.000197722	0.233372	rs3116836	0.989534	exposure	TRUE	1.54E-11	inferred	lNwV82	textfile	45.48514011
7090	A	C	-0.000666788	0.000163049	0.44462	rs3008798	0.993246	exposure	TRUE	4.32E-05	inferred	lNwV82	textfile	16.72396583
7104	T	G	0.000714543	0.000174167	0.319651	rs951548	0.99151	exposure	TRUE	4.08E-05	inferred	lNwV82	textfile	16.83158426
7177	C	A	0.000952667	0.000200173	0.207452	rs9400513	0.992446	exposure	TRUE	1.94E-06	inferred	lNwV82	textfile	22.6501586
7220	T	G	0.000776216	0.000172368	0.326867	rs699417	0.987783	exposure	TRUE	6.69E-06	inferred	lNwV82	textfile	20.27925032
7234	T	A	0.000695677	0.000165663	0.406711	rs2842767	0.989649	exposure	TRUE	2.68E-05	inferred	lNwV82	textfile	17.63454453
7258	A	C	0.000809434	0.000166385	0.379727	rs7746517	0.994579	exposure	TRUE	1.15E-06	inferred	lNwV82	textfile	23.66652768
7305	G	C	0.000763704	0.000161587	0.48542	rs28376477	0.992122	exposure	TRUE	2.29E-06	inferred	lNwV82	textfile	22.33764037
7335	A	C	0.000743098	0.000168892	0.357769	rs13233322	0.977617	exposure	TRUE	1.08E-05	inferred	lNwV82	textfile	19.35860363
7338	T	G	-0.00119605	0.00028202	0.0933535	rs10486503	0.972811	exposure	TRUE	2.23E-05	inferred	lNwV82	textfile	17.98617664
7341	G	C	0.00251033	0.000598983	0.0183972	rs147508517	0.916623	exposure	TRUE	2.78E-05	inferred	lNwV82	textfile	17.56437251
7343	C	T	0.000730836	0.000174688	0.296251	rs10232453	0.998954	exposure	TRUE	2.87E-05	inferred	lNwV82	textfile	17.50304941
7348	A	G	0.00229824	0.000564381	0.0215049	rs73128590	1	exposure	TRUE	4.66E-05	inferred	lNwV82	textfile	16.58234661
7370	A	G	-0.00198467	0.00028038	0.0913192	rs77126132	0.983881	exposure	TRUE	1.46E-12	inferred	lNwV82	textfile	50.10517083
7396	C	T	-0.00178286	0.000429575	0.0374115	rs13230678	0.947889	exposure	TRUE	3.32E-05	inferred	lNwV82	textfile	17.22489111
7400	A	G	0.00283123	0.00067046	0.0151357	rs138814279	0.936845	exposure	TRUE	2.41E-05	inferred	lNwV82	textfile	17.83218485
7405	A	C	0.00107473	0.000255192	0.113038	rs61324116	0.992483	exposure	TRUE	2.54E-05	inferred	lNwV82	textfile	17.73636562
7407	T	G	-0.00108196	0.000255638	0.114778	rs55657695	0.971232	exposure	TRUE	2.31E-05	inferred	lNwV82	textfile	17.91313456
7409	G	C	-0.00380361	0.00087598	0.00955313	rs117194878	1	exposure	TRUE	1.41E-05	inferred	lNwV82	textfile	18.85400334
7410	A	G	-0.00124831	0.000277639	0.0926118	rs2305327	0.987055	exposure	TRUE	6.92E-06	inferred	lNwV82	textfile	20.21547527
7418	G	C	0.00201223	0.000463522	0.0312206	rs34486116	1	exposure	TRUE	1.42E-05	inferred	lNwV82	textfile	18.84579816
7419	A	G	-0.000684366	0.000164218	0.490152	rs2536067	0.978865	exposure	TRUE	3.08E-05	inferred	lNwV82	textfile	17.36742105
7432	T	C	-0.000853834	0.000186379	0.25176	rs666079	0.99206	exposure	TRUE	4.62E-06	inferred	lNwV82	textfile	20.9871243
7458	T	G	0.00178595	0.000383016	0.0469409	rs12677285	0.994769	exposure	TRUE	3.12E-06	inferred	lNwV82	textfile	21.74226373
7469	C	G	0.0011931	0.000292575	0.0815487	rs78361682	1	exposure	TRUE	4.54E-05	inferred	lNwV82	textfile	16.62950278
7472	G	T	-0.00480399	0.00106979	0.00595718	rs7820385	0.928594	exposure	TRUE	7.10E-06	inferred	lNwV82	textfile	20.16541302
7479	G	C	-0.00303062	0.000641757	0.0158222	rs182975743	0.935346	exposure	TRUE	2.33E-06	inferred	lNwV82	textfile	22.30086666
7492	G	A	-0.000707122	0.000163052	0.417147	rs1805098	0.99817	exposure	TRUE	1.45E-05	inferred	lNwV82	textfile	18.80773245
7514	C	T	-0.000791502	0.000161052	0.461613	rs1693551	1	exposure	TRUE	8.90E-07	inferred	lNwV82	textfile	24.15303932
7539	A	G	0.000709181	0.000163906	0.439084	rs6990972	0.985341	exposure	TRUE	1.51E-05	inferred	lNwV82	textfile	18.72080328
7541	T	G	0.0019909	0.000486086	0.0264388	rs117119918	1	exposure	TRUE	4.21E-05	inferred	lNwV82	textfile	16.77539161
7542	G	T	-0.00165724	0.000380325	0.0471876	rs62510469	0.97507	exposure	TRUE	1.32E-05	inferred	lNwV82	textfile	18.98720618
7552	G	A	-0.00196182	0.000355695	0.0571472	rs55705857	1	exposure	TRUE	3.48E-08	inferred	lNwV82	textfile	30.42025111
7593	A	G	0.000834124	0.000162625	0.424073	rs7016860	0.99963	exposure	TRUE	2.91E-07	inferred	lNwV82	textfile	26.30792622
7711	T	C	-0.000893467	0.000208523	0.188266	rs10965116	0.9665	exposure	TRUE	1.83E-05	inferred	lNwV82	textfile	18.35900348
7712	A	T	-0.00391034	0.000822035	0.0104518	rs78955212	0.953408	exposure	TRUE	1.97E-06	inferred	lNwV82	textfile	22.62811738
7727	T	C	-0.0011232	0.000276414	0.103844	rs56146534	0.940579	exposure	TRUE	4.83E-05	inferred	lNwV82	textfile	16.51178854
7796	A	G	0.00228086	0.000412582	0.0413817	rs201911236	0.913911	exposure	TRUE	3.23E-08	inferred	lNwV82	textfile	30.56164342
7816	G	T	-0.00210838	0.000455668	0.0340733	rs79011277	1	exposure	TRUE	3.71E-06	inferred	lNwV82	textfile	21.40921357
7822	C	T	0.00162662	0.000396094	0.0431786	rs111685937	0.982346	exposure	TRUE	4.01E-05	inferred	lNwV82	textfile	16.86458614
7823	A	G	-0.00133553	0.000323138	0.0647933	rs45459100	1	exposure	TRUE	3.58E-05	inferred	lNwV82	textfile	17.08170552
														23.55357385
