# Supplementary material for: Causal relationship between resting-state networks and depression: a bidirectional two-sample mendelian randomization study
Source: BMC Psychiatry. 2024 May 29;24:402. doi: 10.1186/s12888-024-05857-2 (PMC11138044; doi:10.1186/s12888-024-05857-2)
Supplement: Supplementary file 13 — Supplementary Material 13: The selected SNPs of SC SMN [file 12888_2024_5857_MOESM13_ESM.csv]

SNPs of SC_SMN
	effect_allele.exposure	other_allele.exposure	beta.exposure	se.exposure	eaf.exposure	SNP	info.exposure	exposure	mr_keep.exposure	pval.exposure	pval_origin.exposure	id.exposure	data_source.exposure	F
2	T	C	0.00125825	0.000291913	0.105328	rs7525568	0.963147	exposure	TRUE	1.63E-05	inferred	ofB7GM	textfile	18.57919982
3	C	T	0.00344112	0.000808584	0.0115711	rs113044946	0.92775	exposure	TRUE	2.08E-05	inferred	ofB7GM	textfile	18.1112885
5	A	G	-0.000750407	0.000182465	0.444344	rs590493	0.976776	exposure	TRUE	3.91E-05	inferred	ofB7GM	textfile	16.91354372
32	C	T	-0.00115937	0.00027882	0.114497	rs59520434	0.999097	exposure	TRUE	3.21E-05	inferred	ofB7GM	textfile	17.29005087
121	T	G	-0.000952382	0.00020655	0.245394	rs708726	0.99629	exposure	TRUE	4.01E-06	inferred	ofB7GM	textfile	21.26042582
136	C	T	0.00258836	0.000522945	0.0299026	rs61836496	0.967035	exposure	TRUE	7.44E-07	inferred	ofB7GM	textfile	24.49837789
140	T	C	0.000933016	0.000201592	0.272756	rs3097720	0.981875	exposure	TRUE	3.69E-06	inferred	ofB7GM	textfile	21.42059824
152	C	A	0.000789874	0.000178859	0.487218	rs950220	0.987402	exposure	TRUE	1.00E-05	inferred	ofB7GM	textfile	19.50266858
163	C	A	0.00339804	0.000774611	0.0131891	rs17751915	1	exposure	TRUE	1.15E-05	inferred	ofB7GM	textfile	19.24374767
165	T	C	-0.00214417	0.000519991	0.0313424	rs146159238	0.930011	exposure	TRUE	3.73E-05	inferred	ofB7GM	textfile	17.00304784
166	G	A	-0.000838004	0.00020607	0.249368	rs2250245	1	exposure	TRUE	4.77E-05	inferred	ofB7GM	textfile	16.53722522
182	T	G	0.000955139	0.000189244	0.339535	rs10882822	0.984057	exposure	TRUE	4.48E-07	inferred	ofB7GM	textfile	25.47351752
217	C	G	-0.00390183	0.000846185	0.0114623	rs36105923	0.939761	exposure	TRUE	4.01E-06	inferred	ofB7GM	textfile	21.26209441
221	G	T	-0.00176505	0.000409964	0.0508666	rs61888272	0.976592	exposure	TRUE	1.67E-05	inferred	ofB7GM	textfile	18.53628001
225	G	A	-0.00077583	0.000179164	0.478904	rs4631866	0.98904	exposure	TRUE	1.49E-05	inferred	ofB7GM	textfile	18.75131106
229	A	G	-0.000810403	0.000179791	0.450888	rs10047440	0.988222	exposure	TRUE	6.56E-06	inferred	ofB7GM	textfile	20.31730893
270	T	C	0.00178662	0.000432858	0.0435776	rs12285979	0.994307	exposure	TRUE	3.67E-05	inferred	ofB7GM	textfile	17.03622965
279	G	C	-0.00116403	0.000260104	0.134745	rs12278103	0.98688	exposure	TRUE	7.63E-06	inferred	ofB7GM	textfile	20.0278479
290	G	A	0.00086635	0.000197996	0.28293	rs12307908	0.992041	exposure	TRUE	1.21E-05	inferred	ofB7GM	textfile	19.14581801
301	A	G	-0.00302045	0.000705068	0.0166022	rs55995600	0.988567	exposure	TRUE	1.84E-05	inferred	ofB7GM	textfile	18.35191094
303	A	G	0.00312414	0.000744092	0.014964	rs184480749	0.913242	exposure	TRUE	2.69E-05	inferred	ofB7GM	textfile	17.62818924
318	G	A	0.00148363	0.000338669	0.0758597	rs201436234	0.994497	exposure	TRUE	1.18E-05	inferred	ofB7GM	textfile	19.19112005
349	G	A	0.000761763	0.000178419	0.443412	rs592333	1	exposure	TRUE	1.96E-05	inferred	ofB7GM	textfile	18.22877763
350	G	C	0.00201464	0.000421638	0.0460522	rs72637441	1	exposure	TRUE	1.77E-06	inferred	ofB7GM	textfile	22.83049962
351	G	A	-0.00143342	0.000353329	0.0658913	rs59111647	0.986625	exposure	TRUE	4.97E-05	inferred	ofB7GM	textfile	16.45842796
355	C	T	-0.00082753	0.000199409	0.269764	rs10134818	0.996533	exposure	TRUE	3.33E-05	inferred	ofB7GM	textfile	17.22177785
356	A	C	0.00119856	0.000289835	0.105896	rs4981292	0.986355	exposure	TRUE	3.54E-05	inferred	ofB7GM	textfile	17.10085803
358	A	G	0.00205628	0.000473576	0.0370771	rs11625005	1	exposure	TRUE	1.41E-05	inferred	ofB7GM	textfile	18.85320253
360	A	G	0.000815764	0.000193071	0.301338	rs2430348	0.997804	exposure	TRUE	2.39E-05	inferred	ofB7GM	textfile	17.85233302
366	C	T	-0.000819493	0.000193589	0.301156	rs17228212	1	exposure	TRUE	2.30E-05	inferred	ofB7GM	textfile	17.91963435
383	G	A	-0.00095893	0.000212737	0.2226	rs304957	0.998337	exposure	TRUE	6.56E-06	inferred	ofB7GM	textfile	20.31831786
392	A	T	0.00112875	0.000273428	0.121247	rs4238479	0.988981	exposure	TRUE	3.66E-05	inferred	ofB7GM	textfile	17.04156812
393	C	G	0.00290956	0.000560359	0.0248354	rs117433097	0.973774	exposure	TRUE	2.08E-07	inferred	ofB7GM	textfile	26.96012688
449	A	G	0.000848562	0.0001804	0.406284	rs4843572	0.996692	exposure	TRUE	2.55E-06	inferred	ofB7GM	textfile	22.12555088
457	C	T	0.00130981	0.000322573	0.0838191	rs12051778	0.973596	exposure	TRUE	4.90E-05	inferred	ofB7GM	textfile	16.487719
458	C	T	-0.000863594	0.000204881	0.254385	rs11655337	0.996308	exposure	TRUE	2.50E-05	inferred	ofB7GM	textfile	17.767072
461	A	G	-0.000866597	0.000206004	0.244003	rs8074871	0.994231	exposure	TRUE	2.59E-05	inferred	ofB7GM	textfile	17.6963238
464	A	G	-0.00182942	0.000423124	0.0466873	rs117402740	0.973353	exposure	TRUE	1.54E-05	inferred	ofB7GM	textfile	18.6935389
467	A	G	0.00215337	0.000502285	0.0322889	rs74903011	1	exposure	TRUE	1.81E-05	inferred	ofB7GM	textfile	18.3796357
469	A	C	0.000801518	0.000189484	0.322606	rs3786419	0.988354	exposure	TRUE	2.34E-05	inferred	ofB7GM	textfile	17.89293036
471	T	C	-0.00150603	0.00036776	0.0618668	rs34198703	0.993218	exposure	TRUE	4.22E-05	inferred	ofB7GM	textfile	16.77020087
478	C	T	-0.00119056	0.000265605	0.128415	rs62120358	0.995385	exposure	TRUE	7.38E-06	inferred	ofB7GM	textfile	20.09231979
492	A	G	-0.00107817	0.000253627	0.14875	rs34342646	0.985712	exposure	TRUE	2.13E-05	inferred	ofB7GM	textfile	18.07105541
496	C	T	-0.00131839	0.000284193	0.109992	rs2872567	0.976104	exposure	TRUE	3.50E-06	inferred	ofB7GM	textfile	21.52093062
505	T	C	-0.00180058	0.000413627	0.0502136	rs66504853	0.94714	exposure	TRUE	1.34E-05	inferred	ofB7GM	textfile	18.94990703
508	G	A	-0.00285445	0.000592526	0.0233289	rs114144926	0.970912	exposure	TRUE	1.45E-06	inferred	ofB7GM	textfile	23.2075907
511	A	G	0.000778919	0.000189374	0.327419	rs6709302	1	exposure	TRUE	3.90E-05	inferred	ofB7GM	textfile	16.91780014
517	G	A	0.00125797	0.000235675	0.17212	rs79833652	0.989079	exposure	TRUE	9.41E-08	inferred	ofB7GM	textfile	28.4913834
533	G	A	0.00075661	0.000179598	0.458106	rs4676311	0.990807	exposure	TRUE	2.52E-05	inferred	ofB7GM	textfile	17.74766252
535	T	C	-0.00167921	0.000402483	0.0545831	rs72916685	0.972898	exposure	TRUE	3.02E-05	inferred	ofB7GM	textfile	17.40663974
537	C	G	-0.00156839	0.000374907	0.0620857	rs76166949	0.998712	exposure	TRUE	2.87E-05	inferred	ofB7GM	textfile	17.50092608
540	A	G	0.000842287	0.000206289	0.243798	rs57496294	1	exposure	TRUE	4.44E-05	inferred	ofB7GM	textfile	16.67124578
541	A	G	0.00144309	0.000350631	0.0677106	rs114696908	1	exposure	TRUE	3.86E-05	inferred	ofB7GM	textfile	16.93893938
542	A	G	0.000758476	0.00018023	0.40842	rs7343217	0.99223	exposure	TRUE	2.57E-05	inferred	ofB7GM	textfile	17.71044693
547	G	A	-0.000859259	0.000206641	0.244904	rs9982156	0.987451	exposure	TRUE	3.21E-05	inferred	ofB7GM	textfile	17.29080407
551	G	C	-0.000889957	0.000200366	0.273453	rs5760895	0.995619	exposure	TRUE	8.93E-06	inferred	ofB7GM	textfile	19.72831485
555	A	T	-0.00097089	0.000230418	0.185334	rs4447757	0.97844	exposure	TRUE	2.51E-05	inferred	ofB7GM	textfile	17.75445112
562	G	T	-0.00350982	0.000765612	0.0139729	rs9878359	0.915467	exposure	TRUE	4.55E-06	inferred	ofB7GM	textfile	21.01610478
564	T	C	-0.00248425	0.000571051	0.0246467	rs75820021	1	exposure	TRUE	1.36E-05	inferred	ofB7GM	textfile	18.92521422
565	G	A	0.00145588	0.000356278	0.0679988	rs16829700	0.984876	exposure	TRUE	4.38E-05	inferred	ofB7GM	textfile	16.69833419
576	C	T	0.000760038	0.000183297	0.416051	rs2202377	0.978536	exposure	TRUE	3.38E-05	inferred	ofB7GM	textfile	17.19332604
615	C	G	0.00248513	0.000547427	0.0263292	rs16846730	1	exposure	TRUE	5.63E-06	inferred	ofB7GM	textfile	20.6084722
621	C	G	-0.000912691	0.000180613	0.398651	rs6805781	0.995961	exposure	TRUE	4.34E-07	inferred	ofB7GM	textfile	25.53580324
633	T	C	0.000808339	0.000182643	0.455263	rs4927725	0.976646	exposure	TRUE	9.61E-06	inferred	ofB7GM	textfile	19.58758984
634	T	C	-0.000912732	0.000217609	0.215542	rs58365266	0.994751	exposure	TRUE	2.74E-05	inferred	ofB7GM	textfile	17.5927142
639	T	C	-0.000961971	0.000211501	0.238731	rs16872728	0.986495	exposure	TRUE	5.41E-06	inferred	ofB7GM	textfile	20.68707597
645	T	A	-0.0013891	0.000323902	0.0788803	rs76528890	0.998575	exposure	TRUE	1.80E-05	inferred	ofB7GM	textfile	18.39245759
648	A	G	0.00255916	0.000592015	0.0244374	rs75626629	0.933185	exposure	TRUE	1.54E-05	inferred	ofB7GM	textfile	18.68656418
652	G	A	-0.00341263	0.00071493	0.0154841	rs79327368	0.94831	exposure	TRUE	1.81E-06	inferred	ofB7GM	textfile	22.78512239
655	T	C	-0.00082219	0.000187879	0.341556	rs4414954	0.994079	exposure	TRUE	1.21E-05	inferred	ofB7GM	textfile	19.15084321
660	A	G	-0.000977564	0.000233135	0.174878	rs56120169	0.988022	exposure	TRUE	2.75E-05	inferred	ofB7GM	textfile	17.58229018
674	G	A	-0.00348775	0.00078746	0.0124047	rs113916655	0.987547	exposure	TRUE	9.46E-06	inferred	ofB7GM	textfile	19.61704958
692	A	G	-0.000920012	0.000185887	0.377933	rs13167610	0.983595	exposure	TRUE	7.45E-07	inferred	ofB7GM	textfile	24.49564882
706	G	A	-0.000763597	0.00017753	0.481338	rs4392617	0.997193	exposure	TRUE	1.70E-05	inferred	ofB7GM	textfile	18.50056198
713	A	C	0.00181711	0.000415454	0.046989	rs11949221	0.97714	exposure	TRUE	1.22E-05	inferred	ofB7GM	textfile	19.13006948
714	G	A	0.00288177	0.00070179	0.0166265	rs12655746	0.97322	exposure	TRUE	4.02E-05	inferred	ofB7GM	textfile	16.86181347
720	T	A	-0.0014831	0.000362346	0.0651065	rs62405364	0.991285	exposure	TRUE	4.26E-05	inferred	ofB7GM	textfile	16.75305163
722	C	T	0.00294196	0.000697551	0.0166368	rs113153015	0.985842	exposure	TRUE	2.47E-05	inferred	ofB7GM	textfile	17.78777371
724	A	G	0.0016999	0.000387248	0.0575675	rs117433004	0.963885	exposure	TRUE	1.14E-05	inferred	ofB7GM	textfile	19.26940838
734	T	C	-0.000872903	0.000181454	0.409269	rs62434144	0.990473	exposure	TRUE	1.50E-06	inferred	ofB7GM	textfile	23.14189291
737	C	G	0.000818847	0.00019824	0.279816	rs3735112	0.988708	exposure	TRUE	3.62E-05	inferred	ofB7GM	textfile	17.06172534
738	T	C	-0.000781113	0.000187194	0.337848	rs218082	0.995679	exposure	TRUE	3.01E-05	inferred	ofB7GM	textfile	17.41180852
741	A	G	-0.00283741	0.000694195	0.0163212	rs143854367	0.977502	exposure	TRUE	4.36E-05	inferred	ofB7GM	textfile	16.7063366
743	T	C	0.00127228	0.000283611	0.112225	rs17464058	0.980881	exposure	TRUE	7.26E-06	inferred	ofB7GM	textfile	20.12422934
744	T	C	0.00124264	0.000292379	0.10319	rs2132045	0.981955	exposure	TRUE	2.14E-05	inferred	ofB7GM	textfile	18.06335036
756	A	G	0.000764832	0.000185397	0.351733	rs10487285	1	exposure	TRUE	3.70E-05	inferred	ofB7GM	textfile	17.01871227
758	C	T	-0.0040075	0.000903405	0.00982227	rs79921356	0.930663	exposure	TRUE	9.16E-06	inferred	ofB7GM	textfile	19.67805102
759	T	C	-0.00214072	0.000487323	0.0346055	rs77320856	0.900405	exposure	TRUE	1.12E-05	inferred	ofB7GM	textfile	19.29682751
760	G	T	0.00105331	0.00025383	0.143866	rs12536000	1	exposure	TRUE	3.33E-05	inferred	ofB7GM	textfile	17.21973704
763	G	C	0.00119814	0.000292074	0.103993	rs12541443	1	exposure	TRUE	4.09E-05	inferred	ofB7GM	textfile	16.82787734
769	C	A	-0.00127635	0.000300098	0.0996324	rs62505892	0.991783	exposure	TRUE	2.11E-05	inferred	ofB7GM	textfile	18.08895021
800	G	A	-0.00121842	0.000292691	0.104644	rs10093418	0.976899	exposure	TRUE	3.14E-05	inferred	ofB7GM	textfile	17.32907181
801	A	T	-0.00505176	0.00118309	0.00645039	rs188300990	0.916191	exposure	TRUE	1.95E-05	inferred	ofB7GM	textfile	18.23265241
803	C	T	-0.00118277	0.00028439	0.108101	rs62527834	0.988233	exposure	TRUE	3.20E-05	inferred	ofB7GM	textfile	17.29704672
805	T	C	-0.00138006	0.000285037	0.112535	rs114599641	0.982582	exposure	TRUE	1.29E-06	inferred	ofB7GM	textfile	23.44193513
811	A	G	0.000874049	0.000210828	0.240043	rs4129080	0.98651	exposure	TRUE	3.39E-05	inferred	ofB7GM	textfile	17.1875899
812	T	C	0.000748772	0.000180078	0.416194	rs55646585	0.997098	exposure	TRUE	3.21E-05	inferred	ofB7GM	textfile	17.28931848
813	C	G	-0.000896579	0.000206805	0.251695	rs12555274	0.988938	exposure	TRUE	1.46E-05	inferred	ofB7GM	textfile	18.79555073
814	G	A	0.000805206	0.000196651	0.287861	rs1319236	0.993553	exposure	TRUE	4.23E-05	inferred	ofB7GM	textfile	16.76569983
815	A	T	0.00201424	0.000480718	0.0353545	rs7874763	0.944222	exposure	TRUE	2.79E-05	inferred	ofB7GM	textfile	17.55665052
817	C	G	-0.000780103	0.000186039	0.369675	rs6477724	0.985898	exposure	TRUE	2.75E-05	inferred	ofB7GM	textfile	17.58311851
832	A	G	0.00090112	0.000217186	0.213899	rs72748148	0.997775	exposure	TRUE	3.34E-05	inferred	ofB7GM	textfile	17.21478504
836	C	T	0.00238791	0.00058444	0.0241275	rs28626085	0.977218	exposure	TRUE	4.39E-05	inferred	ofB7GM	textfile	16.69383222
														18.94723062
