# Supplementary material for: Causal relationship between resting-state networks and depression: a bidirectional two-sample mendelian randomization study
Source: BMC Psychiatry. 2024 May 29;24:402. doi: 10.1186/s12888-024-05857-2 (PMC11138044; doi:10.1186/s12888-024-05857-2)
Supplement: Supplementary file 14 — Supplementary Material 14: The selected SNPs of SC LN [file 12888_2024_5857_MOESM14_ESM.csv]

SNPs of SC_LN
	effect_allele.exposure	other_allele.exposure	beta.exposure	se.exposure	eaf.exposure	SNP	info.exposure	exposure	mr_keep.exposure	pval.exposure	pval_origin.exposure	id.exposure	data_source.exposure	F
4	T	C	0.000845479	0.000207136	0.247852	rs6684464	0.998528	exposure	TRUE	4.47E-05	inferred	Tse8Yn	textfile	16.66074738
8	G	T	-0.000983501	0.000188039	0.363494	rs6658111	0.990383	exposure	TRUE	1.69E-07	inferred	Tse8Yn	textfile	27.35607249
11	T	A	0.0026943	0.000632458	0.0208842	rs113741678	1	exposure	TRUE	2.04E-05	inferred	Tse8Yn	textfile	18.14798959
13	T	C	0.00498725	0.00113659	0.00652944	rs534431252	0.935944	exposure	TRUE	1.14E-05	inferred	Tse8Yn	textfile	19.25371844
19	T	C	-0.0012407	0.000291729	0.109157	rs12137369	0.98185	exposure	TRUE	2.11E-05	inferred	Tse8Yn	textfile	18.08732565
24	T	A	0.00181474	0.00042804	0.0453568	rs10827562	0.983253	exposure	TRUE	2.24E-05	inferred	Tse8Yn	textfile	17.97463636
26	G	A	0.00208276	0.0004774	0.0379333	rs112497268	0.959802	exposure	TRUE	1.28E-05	inferred	Tse8Yn	textfile	19.03327959
27	A	G	0.0013167	0.000299777	0.104066	rs12246813	0.964666	exposure	TRUE	1.12E-05	inferred	Tse8Yn	textfile	19.2919911
38	G	A	0.000981548	0.000235398	0.178941	rs7085681	0.998863	exposure	TRUE	3.05E-05	inferred	Tse8Yn	textfile	17.38671549
111	T	G	0.0015908	0.000366446	0.0628006	rs112614003	0.994224	exposure	TRUE	1.42E-05	inferred	Tse8Yn	textfile	18.84565315
112	T	C	0.00175414	0.000426785	0.0476551	rs140789591	0.995384	exposure	TRUE	3.95E-05	inferred	Tse8Yn	textfile	16.89313333
116	A	G	0.00137166	0.00032115	0.0871675	rs6598013	0.975202	exposure	TRUE	1.95E-05	inferred	Tse8Yn	textfile	18.24219507
121	C	G	-0.00228909	0.000560731	0.0272381	rs75706267	0.984617	exposure	TRUE	4.46E-05	inferred	Tse8Yn	textfile	16.66543303
124	T	C	-0.00159727	0.000393272	0.054203	rs72918199	0.983283	exposure	TRUE	4.88E-05	inferred	Tse8Yn	textfile	16.49569492
129	A	G	-0.000934083	0.000211791	0.242448	rs11237236	0.995991	exposure	TRUE	1.03E-05	inferred	Tse8Yn	textfile	19.45162706
132	T	C	-0.000963467	0.000236106	0.182352	rs7301563	0.991296	exposure	TRUE	4.49E-05	inferred	Tse8Yn	textfile	16.65174076
133	G	A	0.000746414	0.000183144	0.48891	rs219878	0.988543	exposure	TRUE	4.59E-05	inferred	Tse8Yn	textfile	16.61017326
136	A	C	-0.00082445	0.000200353	0.283703	rs11049726	0.990081	exposure	TRUE	3.87E-05	inferred	Tse8Yn	textfile	16.9331184
145	A	G	0.000963205	0.000184648	0.447995	rs7318055	0.980183	exposure	TRUE	1.82E-07	inferred	Tse8Yn	textfile	27.21123423
147	A	T	-0.00149447	0.00034848	0.0716643	rs67492167	0.991906	exposure	TRUE	1.80E-05	inferred	Tse8Yn	textfile	18.39156501
148	A	C	0.00163879	0.000383441	0.0591793	rs61990330	0.946918	exposure	TRUE	1.92E-05	inferred	Tse8Yn	textfile	18.26625487
152	A	G	0.00113413	0.000264397	0.136051	rs1959185	0.982202	exposure	TRUE	1.79E-05	inferred	Tse8Yn	textfile	18.39978003
154	A	G	-0.00224301	0.000539529	0.0295775	rs140672131	0.939529	exposure	TRUE	3.22E-05	inferred	Tse8Yn	textfile	17.28354534
156	C	G	0.0024098	0.00056363	0.0263317	rs112662120	1	exposure	TRUE	1.91E-05	inferred	Tse8Yn	textfile	18.27989926
159	A	G	0.00469683	0.00106107	0.00659651	rs149248327	0.943894	exposure	TRUE	9.58E-06	inferred	Tse8Yn	textfile	19.59393266
161	T	G	0.00253012	0.000588024	0.0243313	rs35375869	0.969902	exposure	TRUE	1.69E-05	inferred	Tse8Yn	textfile	18.51365367
165	T	A	0.00112383	0.000247582	0.158894	rs62033233	0.991172	exposure	TRUE	5.65E-06	inferred	Tse8Yn	textfile	20.60454879
198	T	C	0.000839892	0.000196151	0.304944	rs8050558	0.998182	exposure	TRUE	1.85E-05	inferred	Tse8Yn	textfile	18.33436344
228	G	A	0.000907481	0.000183336	0.455745	rs8053383	0.984098	exposure	TRUE	7.43E-07	inferred	Tse8Yn	textfile	24.50076126
235	A	C	-0.00075911	0.00018316	0.463319	rs11079051	0.985806	exposure	TRUE	3.41E-05	inferred	Tse8Yn	textfile	17.17703321
238	G	A	-0.00135171	0.000318346	0.0871626	rs12373375	1	exposure	TRUE	2.18E-05	inferred	Tse8Yn	textfile	18.02885969
239	T	G	-0.00142236	0.000349749	0.0678773	rs112468229	0.991674	exposure	TRUE	4.77E-05	inferred	Tse8Yn	textfile	16.53888007
241	G	A	-0.000824751	0.000197954	0.303245	rs72906720	0.988971	exposure	TRUE	3.09E-05	inferred	Tse8Yn	textfile	17.35869762
244	C	T	0.00230805	0.000561327	0.0257485	rs56145533	1	exposure	TRUE	3.93E-05	inferred	Tse8Yn	textfile	16.90668888
256	C	T	-0.00149564	0.000327466	0.0811822	rs4474793	1	exposure	TRUE	4.94E-06	inferred	Tse8Yn	textfile	20.86035588
322	G	A	0.00303902	0.000699426	0.0164781	rs142891753	0.979544	exposure	TRUE	1.39E-05	inferred	Tse8Yn	textfile	18.87919932
326	C	T	-0.00238404	0.000551345	0.0283704	rs678539	1	exposure	TRUE	1.53E-05	inferred	Tse8Yn	textfile	18.6973559
328	G	C	0.000776334	0.000181908	0.474606	rs2303754	0.992841	exposure	TRUE	1.97E-05	inferred	Tse8Yn	textfile	18.21350862
330	C	A	0.00338387	0.000827368	0.0118918	rs183370467	0.957465	exposure	TRUE	4.32E-05	inferred	Tse8Yn	textfile	16.72745618
339	T	C	0.00253246	0.00055196	0.0287421	rs112480126	0.979206	exposure	TRUE	4.47E-06	inferred	Tse8Yn	textfile	21.05086649
353	T	C	0.00126862	0.000288723	0.109572	rs7586702	0.996802	exposure	TRUE	1.11E-05	inferred	Tse8Yn	textfile	19.30635752
358	G	C	-0.0043849	0.00106124	0.00778406	rs143286475	0.909866	exposure	TRUE	3.60E-05	inferred	Tse8Yn	textfile	17.07230517
359	G	A	0.00097419	0.000221011	0.205428	rs7584385	0.988645	exposure	TRUE	1.04E-05	inferred	Tse8Yn	textfile	19.42940742
360	G	T	0.000813596	0.000187095	0.465352	rs10193463	0.975904	exposure	TRUE	1.37E-05	inferred	Tse8Yn	textfile	18.9100748
362	T	C	0.000779451	0.00018789	0.361781	rs12712117	0.994458	exposure	TRUE	3.35E-05	inferred	Tse8Yn	textfile	17.2095813
372	G	A	-0.00323594	0.000776585	0.013102	rs116758803	0.972136	exposure	TRUE	3.09E-05	inferred	Tse8Yn	textfile	17.36292644
373	A	T	0.00170782	0.000377993	0.0618214	rs72839172	0.979869	exposure	TRUE	6.24E-06	inferred	Tse8Yn	textfile	20.41346253
381	A	G	-0.00395098	0.000949485	0.0095594	rs72828548	0.906193	exposure	TRUE	3.17E-05	inferred	Tse8Yn	textfile	17.31543659
382	T	C	0.0033445	0.000812101	0.0116662	rs115151299	0.909877	exposure	TRUE	3.82E-05	inferred	Tse8Yn	textfile	16.96064289
385	A	G	0.00249089	0.000579197	0.0240046	rs139281807	0.953749	exposure	TRUE	1.70E-05	inferred	Tse8Yn	textfile	18.49509178
389	A	G	-0.00109423	0.000242723	0.165804	rs6719643	0.994475	exposure	TRUE	6.54E-06	inferred	Tse8Yn	textfile	20.32335355
397	C	T	-0.00139298	0.000332341	0.0835421	rs1801123	1	exposure	TRUE	2.77E-05	inferred	Tse8Yn	textfile	17.5679836
411	T	A	-0.00131733	0.00030626	0.0993498	rs73901414	0.995722	exposure	TRUE	1.70E-05	inferred	Tse8Yn	textfile	18.50157106
433	C	A	-0.00137216	0.000301963	0.0985687	rs13340012	0.991395	exposure	TRUE	5.52E-06	inferred	Tse8Yn	textfile	20.64914373
437	T	C	-0.0018648	0.000451461	0.0402451	rs41307233	0.960954	exposure	TRUE	3.62E-05	inferred	Tse8Yn	textfile	17.06176841
438	G	A	0.00101037	0.000233134	0.190304	rs17824237	0.99108	exposure	TRUE	1.47E-05	inferred	Tse8Yn	textfile	18.78233814
447	C	T	-0.00132944	0.000291823	0.107765	rs9819619	0.972702	exposure	TRUE	5.22E-06	inferred	Tse8Yn	textfile	20.75383921
448	C	T	0.000770578	0.00018756	0.390026	rs11320372	0.985163	exposure	TRUE	3.98E-05	inferred	Tse8Yn	textfile	16.87923514
452	C	G	0.000858594	0.000203296	0.283386	rs56013701	0.974612	exposure	TRUE	2.41E-05	inferred	Tse8Yn	textfile	17.8368447
453	T	C	0.00140528	0.000313524	0.0901149	rs7620521	0.988266	exposure	TRUE	7.39E-06	inferred	Tse8Yn	textfile	20.09019482
454	C	T	0.00180783	0.000378676	0.0614296	rs9837215	0.946141	exposure	TRUE	1.81E-06	inferred	Tse8Yn	textfile	22.791852
457	T	C	-0.00282624	0.000651996	0.0186456	rs72999706	1	exposure	TRUE	1.46E-05	inferred	Tse8Yn	textfile	18.79006207
467	T	C	-0.00126434	0.000291129	0.108649	rs4894412	0.997881	exposure	TRUE	1.41E-05	inferred	Tse8Yn	textfile	18.86065707
479	T	C	-0.00100228	0.000243721	0.165816	rs62306166	0.985162	exposure	TRUE	3.92E-05	inferred	Tse8Yn	textfile	16.91189314
483	A	G	0.00208781	0.000489493	0.0335183	rs576281476	0.962281	exposure	TRUE	2.00E-05	inferred	Tse8Yn	textfile	18.19235724
490	T	C	0.00269277	0.000622811	0.0200723	rs79534516	0.930569	exposure	TRUE	1.54E-05	inferred	Tse8Yn	textfile	18.69329982
491	A	C	0.000770535	0.000181059	0.498744	rs1425444	0.991345	exposure	TRUE	2.08E-05	inferred	Tse8Yn	textfile	18.11108655
507	T	C	-0.000883606	0.000213519	0.228837	rs67454985	0.991325	exposure	TRUE	3.50E-05	inferred	Tse8Yn	textfile	17.12553938
508	T	C	-0.000736942	0.000181213	0.480685	rs3919730	0.990995	exposure	TRUE	4.77E-05	inferred	Tse8Yn	textfile	16.53818771
509	A	G	-0.000961989	0.000231549	0.182913	rs13109010	0.998564	exposure	TRUE	3.26E-05	inferred	Tse8Yn	textfile	17.26054056
514	T	C	-0.00125979	0.000299644	0.102193	rs27919	0.987906	exposure	TRUE	2.62E-05	inferred	Tse8Yn	textfile	17.67604675
515	C	T	0.00134833	0.000316344	0.0912361	rs73084876	0.991755	exposure	TRUE	2.02E-05	inferred	Tse8Yn	textfile	18.16658067
516	C	T	0.00164371	0.000404069	0.0526314	rs112978274	0.961036	exposure	TRUE	4.74E-05	inferred	Tse8Yn	textfile	16.5477644
518	C	G	-0.00206522	0.00049494	0.0351275	rs315775	0.980403	exposure	TRUE	3.01E-05	inferred	Tse8Yn	textfile	17.41115318
524	C	G	0.00178343	0.000422262	0.0468953	rs56317149	0.987908	exposure	TRUE	2.41E-05	inferred	Tse8Yn	textfile	17.83808114
530	A	G	-0.00225249	0.000547078	0.0286337	rs78439166	0.974435	exposure	TRUE	3.83E-05	inferred	Tse8Yn	textfile	16.95224585
534	T	C	-0.00338713	0.000818813	0.0124302	rs116126454	0.986025	exposure	TRUE	3.52E-05	inferred	Tse8Yn	textfile	17.11174393
541	T	A	0.000986689	0.000223908	0.204428	rs3778650	0.988855	exposure	TRUE	1.05E-05	inferred	Tse8Yn	textfile	19.41875362
549	T	G	0.00490568	0.00110803	0.00665731	rs1744063	0.900338	exposure	TRUE	9.54E-06	inferred	Tse8Yn	textfile	19.60177469
550	T	A	-0.00108183	0.00026315	0.133612	rs13207901	0.993573	exposure	TRUE	3.94E-05	inferred	Tse8Yn	textfile	16.90095683
553	G	A	-0.00113038	0.000260399	0.139354	rs910721	0.996115	exposure	TRUE	1.42E-05	inferred	Tse8Yn	textfile	18.84387894
560	C	T	-0.00192448	0.000432139	0.0476237	rs17403463	1	exposure	TRUE	8.45E-06	inferred	Tse8Yn	textfile	19.83261033
570	C	T	-0.0029604	0.000655789	0.018288	rs62441910	0.950592	exposure	TRUE	6.35E-06	inferred	Tse8Yn	textfile	20.37851511
572	A	G	0.00282382	0.000672972	0.0178865	rs191032447	0.961347	exposure	TRUE	2.72E-05	inferred	Tse8Yn	textfile	17.60678372
582	T	C	0.00314393	0.000717026	0.0172665	rs117580468	0.993488	exposure	TRUE	1.16E-05	inferred	Tse8Yn	textfile	19.22542406
586	C	T	0.000937518	0.000224691	0.203244	rs12718608	0.984041	exposure	TRUE	3.01E-05	inferred	Tse8Yn	textfile	17.40956322
588	C	T	-0.00108421	0.000260023	0.139336	rs1029567	1	exposure	TRUE	3.05E-05	inferred	Tse8Yn	textfile	17.38614462
590	C	T	0.00352611	0.00081683	0.0122719	rs117209148	0.931981	exposure	TRUE	1.58E-05	inferred	Tse8Yn	textfile	18.6349552
592	C	T	0.00112667	0.000252356	0.160279	rs4128399	0.957677	exposure	TRUE	8.02E-06	inferred	Tse8Yn	textfile	19.93270278
594	T	A	0.00411662	0.00098236	0.00799461	rs16933166	0.924144	exposure	TRUE	2.78E-05	inferred	Tse8Yn	textfile	17.56063509
595	A	G	-0.00468843	0.00113577	0.00598554	rs10087328	1	exposure	TRUE	3.66E-05	inferred	Tse8Yn	textfile	17.0401764
597	C	T	-0.00432476	0.000965389	0.00852486	rs117711071	0.922805	exposure	TRUE	7.47E-06	inferred	Tse8Yn	textfile	20.06870417
601	T	A	-0.00077232	0.000181628	0.461786	rs2395990	0.992315	exposure	TRUE	2.12E-05	inferred	Tse8Yn	textfile	18.08127125
604	G	C	-0.0014168	0.000340885	0.0799789	rs78624391	0.932851	exposure	TRUE	3.24E-05	inferred	Tse8Yn	textfile	17.27433405
606	A	G	-0.00174026	0.000425639	0.0468647	rs112078898	0.943931	exposure	TRUE	4.34E-05	inferred	Tse8Yn	textfile	16.71650366
607	T	C	0.00230733	0.000567554	0.0254673	rs2274324	1	exposure	TRUE	4.80E-05	inferred	Tse8Yn	textfile	16.5274194
611	A	G	0.00491929	0.00115096	0.00611341	rs118046869	0.914771	exposure	TRUE	1.92E-05	inferred	Tse8Yn	textfile	18.26772184
612	G	A	-0.00383765	0.000797574	0.0128161	rs150784340	0.946985	exposure	TRUE	1.50E-06	inferred	Tse8Yn	textfile	23.15201268
613	A	G	-0.00305531	0.000738676	0.0151575	rs116799852	0.922314	exposure	TRUE	3.53E-05	inferred	Tse8Yn	textfile	17.10813172
615	A	C	-0.00313371	0.00076271	0.015018	rs147465332	0.94193	exposure	TRUE	3.98E-05	inferred	Tse8Yn	textfile	16.88102161
618	T	C	0.000845904	0.000199245	0.29481	rs2989724	0.994671	exposure	TRUE	2.18E-05	inferred	Tse8Yn	textfile	18.02466882
														18.49084158
