# Supplementary material for: Causal relationship between resting-state networks and depression: a bidirectional two-sample mendelian randomization study
Source: BMC Psychiatry. 2024 May 29;24:402. doi: 10.1186/s12888-024-05857-2 (PMC11138044; doi:10.1186/s12888-024-05857-2)
Supplement: Supplementary file 15 — Supplementary Material 15: The selected SNPs of FC LN [file 12888_2024_5857_MOESM15_ESM.csv]

SNPs of FC_LN
	effect_allele.exposure	other_allele.exposure	beta.exposure	se.exposure	eaf.exposure	SNP	info.exposure	exposure	mr_keep.exposure	pval.exposure	pval_origin.exposure	id.exposure	data_source.exposure	F
4	A	G	-0.000457705	0.000101027	0.249843	rs61776185	0.992858	exposure	TRUE	5.88E-06	inferred	3cI2VW	textfile	20.52562546
26	G	C	-0.00173982	0.000352837	0.0155942	rs114590424	0.965793	exposure	TRUE	8.18E-07	inferred	3cI2VW	textfile	24.31422304
27	G	C	0.000970203	0.000230977	0.0373108	rs72664859	0.94178	exposure	TRUE	2.66E-05	inferred	3cI2VW	textfile	17.64362236
28	T	G	-0.000708258	0.000155722	0.0857099	rs6692748	0.988476	exposure	TRUE	5.41E-06	inferred	3cI2VW	textfile	20.68631014
30	G	T	0.000434668	0.000105673	0.217189	rs236895	0.990494	exposure	TRUE	3.90E-05	inferred	3cI2VW	textfile	16.91948983
32	A	G	0.00168847	0.000370418	0.0147994	rs116122857	0.918073	exposure	TRUE	5.16E-06	inferred	3cI2VW	textfile	20.77794213
34	A	C	0.000696847	0.000161415	0.0781979	rs9333114	1	exposure	TRUE	1.58E-05	inferred	3cI2VW	textfile	18.63747563
35	T	C	0.00113104	0.000272219	0.0275412	rs139889371	0.954395	exposure	TRUE	3.25E-05	inferred	3cI2VW	textfile	17.26311088
37	A	C	0.00163428	0.000391829	0.0121104	rs116908628	1	exposure	TRUE	3.03E-05	inferred	3cI2VW	textfile	17.39641583
73	A	G	0.000566864	8.78E-05	0.435391	rs11187838	0.998846	exposure	TRUE	1.07E-10	inferred	3cI2VW	textfile	41.68393617
140	G	C	0.000695472	0.000155549	0.0897588	rs36087766	0.94792	exposure	TRUE	7.78E-06	inferred	3cI2VW	textfile	19.99055505
163	C	G	0.00171655	0.000397766	0.0129801	rs74914165	1	exposure	TRUE	1.59E-05	inferred	3cI2VW	textfile	18.62334121
165	G	A	0.000494357	0.000112344	0.189859	rs72951618	0.979663	exposure	TRUE	1.08E-05	inferred	3cI2VW	textfile	19.36339971
166	T	C	0.00198911	0.000456751	0.00930971	rs113369089	0.901617	exposure	TRUE	1.33E-05	inferred	3cI2VW	textfile	18.96525069
167	A	G	-0.000810132	0.000188859	0.0544466	rs7963869	1	exposure	TRUE	1.79E-05	inferred	3cI2VW	textfile	18.40077871
185	C	G	0.00137517	0.000324622	0.0176113	rs113259828	0.951106	exposure	TRUE	2.27E-05	inferred	3cI2VW	textfile	17.94555444
187	T	C	0.00163793	0.000362869	0.014324	rs112258643	0.9271	exposure	TRUE	6.37E-06	inferred	3cI2VW	textfile	20.37468669
193	G	A	-0.00155554	0.00035583	0.0140992	rs12296114	0.962071	exposure	TRUE	1.23E-05	inferred	3cI2VW	textfile	19.11072862
206	T	C	-0.000597009	0.000143657	0.104257	rs28827635	0.992409	exposure	TRUE	3.24E-05	inferred	3cI2VW	textfile	17.27062963
210	C	T	0.00109968	0.000264707	0.0279529	rs117704084	0.984667	exposure	TRUE	3.26E-05	inferred	3cI2VW	textfile	17.25845049
218	A	G	0.00164048	0.000403654	0.011513	rs79410856	1	exposure	TRUE	4.82E-05	inferred	3cI2VW	textfile	16.51670299
220	A	C	-0.000449142	0.000105499	0.232744	rs9518510	0.977595	exposure	TRUE	2.07E-05	inferred	3cI2VW	textfile	18.12469266
222	A	G	0.00174172	0.000422863	0.0105494	rs148856847	0.975582	exposure	TRUE	3.81E-05	inferred	3cI2VW	textfile	16.9651344
224	A	C	-0.000373084	8.94E-05	0.475404	rs111645722	0.978175	exposure	TRUE	3.00E-05	inferred	3cI2VW	textfile	17.41559077
243	G	A	0.000381183	8.85E-05	0.409636	rs11625862	1	exposure	TRUE	1.65E-05	inferred	3cI2VW	textfile	18.55156302
254	G	T	-0.000395372	9.16E-05	0.379099	rs28551066	0.975815	exposure	TRUE	1.59E-05	inferred	3cI2VW	textfile	18.63034391
255	A	G	0.00037259	8.89E-05	0.406893	rs2118960	0.997026	exposure	TRUE	2.78E-05	inferred	3cI2VW	textfile	17.5654333
258	G	A	0.000769364	0.000175784	0.0643145	rs71397246	0.990548	exposure	TRUE	1.20E-05	inferred	3cI2VW	textfile	19.15600918
259	A	G	-0.000523306	0.000121636	0.151035	rs56261451	0.989154	exposure	TRUE	1.69E-05	inferred	3cI2VW	textfile	18.50917956
261	A	G	-0.000786672	0.000166695	0.0728442	rs78070427	0.969008	exposure	TRUE	2.37E-06	inferred	3cI2VW	textfile	22.27112925
263	A	C	-0.000364875	8.89E-05	0.413449	rs7202068	0.990702	exposure	TRUE	4.05E-05	inferred	3cI2VW	textfile	16.84553057
265	T	C	0.00136722	0.000319695	0.0197669	rs117095136	1	exposure	TRUE	1.90E-05	inferred	3cI2VW	textfile	18.28963832
267	C	T	0.000430173	9.10E-05	0.359123	rs8059144	0.99083	exposure	TRUE	2.28E-06	inferred	3cI2VW	textfile	22.34619127
272	A	C	0.000562055	0.00012887	0.140214	rs9303186	0.951577	exposure	TRUE	1.29E-05	inferred	3cI2VW	textfile	19.0219035
275	A	G	-0.000373378	8.71E-05	0.499034	rs1859083	0.996637	exposure	TRUE	1.81E-05	inferred	3cI2VW	textfile	18.37642981
282	T	C	0.00109548	0.000254859	0.0303369	rs17736823	0.973442	exposure	TRUE	1.72E-05	inferred	3cI2VW	textfile	18.47604268
290	T	A	-0.000367344	8.77E-05	0.469033	rs12452752	0.983903	exposure	TRUE	2.81E-05	inferred	3cI2VW	textfile	17.54473103
297	A	G	0.000869521	0.000210339	0.0459911	rs16970220	0.982486	exposure	TRUE	3.57E-05	inferred	3cI2VW	textfile	17.0891531
298	T	C	-0.000443796	9.22E-05	0.349587	rs66614174	0.994662	exposure	TRUE	1.48E-06	inferred	3cI2VW	textfile	23.16887385
308	C	T	-0.000492994	0.00011155	0.187739	rs9950490	1	exposure	TRUE	9.89E-06	inferred	3cI2VW	textfile	19.53188318
309	T	C	-0.00037579	8.72E-05	0.494444	rs4939953	0.997172	exposure	TRUE	1.64E-05	inferred	3cI2VW	textfile	18.5719484
311	T	C	-0.00196819	0.000482455	0.00786721	rs149393393	0.982328	exposure	TRUE	4.51E-05	inferred	3cI2VW	textfile	16.64257101
314	G	T	0.000500002	0.000110087	0.201841	rs58770067	0.986502	exposure	TRUE	5.58E-06	inferred	3cI2VW	textfile	20.62867859
318	G	A	-0.00110937	0.000269516	0.0292166	rs8187313	0.900206	exposure	TRUE	3.85E-05	inferred	3cI2VW	textfile	16.94274326
320	A	G	0.00154925	0.000347722	0.0160985	rs150786742	0.96276	exposure	TRUE	8.37E-06	inferred	3cI2VW	textfile	19.85083008
322	C	T	0.0010753	0.000261454	0.0303019	rs56885148	1	exposure	TRUE	3.91E-05	inferred	3cI2VW	textfile	16.9148718
323	A	C	-0.00108156	0.000242408	0.0344273	rs12988021	0.965965	exposure	TRUE	8.13E-06	inferred	3cI2VW	textfile	19.90706972
327	A	C	-0.000374318	8.92E-05	0.387796	rs62171919	0.994791	exposure	TRUE	2.71E-05	inferred	3cI2VW	textfile	17.60969016
328	T	C	0.000436376	0.00010683	0.219862	rs6076522	0.975732	exposure	TRUE	4.41E-05	inferred	3cI2VW	textfile	16.68534755
329	C	A	0.00119159	0.000280704	0.024626	rs77721554	1	exposure	TRUE	2.19E-05	inferred	3cI2VW	textfile	18.02007097
330	A	T	0.000379989	8.80E-05	0.484936	rs6005338	0.983933	exposure	TRUE	1.57E-05	inferred	3cI2VW	textfile	18.64561469
332	T	C	0.000836177	0.000199846	0.0511179	rs376587422	0.953496	exposure	TRUE	2.86E-05	inferred	3cI2VW	textfile	17.5067494
335	T	G	-0.000635094	0.000153614	0.090429	rs79206784	0.987829	exposure	TRUE	3.56E-05	inferred	3cI2VW	textfile	17.09284772
341	A	G	-0.000481622	0.000108263	0.206992	rs61364781	0.991599	exposure	TRUE	8.64E-06	inferred	3cI2VW	textfile	19.79030644
356	T	C	0.00074836	0.000161497	0.0815344	rs73167280	0.963659	exposure	TRUE	3.59E-06	inferred	3cI2VW	textfile	21.47297479
365	A	G	-0.000641012	0.000153899	0.0857082	rs56041599	0.992389	exposure	TRUE	3.11E-05	inferred	3cI2VW	textfile	17.3484518
374	A	G	0.000520704	0.000109466	0.19993	rs10001230	0.994381	exposure	TRUE	1.97E-06	inferred	3cI2VW	textfile	22.62681001
394	G	A	-0.000588988	0.000135559	0.119023	rs16878323	0.995075	exposure	TRUE	1.39E-05	inferred	3cI2VW	textfile	18.87800863
402	C	A	0.00106555	0.000255941	0.0294423	rs145489210	0.918624	exposure	TRUE	3.14E-05	inferred	3cI2VW	textfile	17.33276871
404	C	T	0.000899307	0.000216819	0.041922	rs71587571	1	exposure	TRUE	3.36E-05	inferred	3cI2VW	textfile	17.20367675
406	A	C	0.00215946	0.000497199	0.00739209	rs143258309	0.928103	exposure	TRUE	1.40E-05	inferred	3cI2VW	textfile	18.86382831
408	G	A	0.000375901	9.20E-05	0.36941	rs9358911	0.979748	exposure	TRUE	4.39E-05	inferred	3cI2VW	textfile	16.69441893
411	T	G	-0.000371512	9.07E-05	0.383683	rs7743514	0.986461	exposure	TRUE	4.20E-05	inferred	3cI2VW	textfile	16.77764954
413	A	G	0.00158145	0.000366436	0.0147082	rs144188368	0.978266	exposure	TRUE	1.59E-05	inferred	3cI2VW	textfile	18.62578835
417	C	T	0.000628799	0.00014614	0.10095	rs3127656	0.991431	exposure	TRUE	1.69E-05	inferred	3cI2VW	textfile	18.51336991
434	C	T	0.00051821	0.000119034	0.158945	rs217570	0.982555	exposure	TRUE	1.34E-05	inferred	3cI2VW	textfile	18.9526317
439	T	C	0.00212176	0.000492247	0.0081009	rs149570315	0.916744	exposure	TRUE	1.63E-05	inferred	3cI2VW	textfile	18.57917218
440	G	A	0.00262514	0.000596689	0.00554126	rs149316647	0.901917	exposure	TRUE	1.08E-05	inferred	3cI2VW	textfile	19.35569971
443	A	G	0.000669686	0.00016265	0.0817836	rs6977301	0.962341	exposure	TRUE	3.83E-05	inferred	3cI2VW	textfile	16.95252153
444	C	T	0.000724747	0.000168382	0.070833	rs6957666	1	exposure	TRUE	1.68E-05	inferred	3cI2VW	textfile	18.52599427
445	C	T	0.000798093	0.000182312	0.0577446	rs117003573	0.978381	exposure	TRUE	1.20E-05	inferred	3cI2VW	textfile	19.16357332
446	A	T	0.000366357	8.94E-05	0.395812	rs4604380	0.98949	exposure	TRUE	4.17E-05	inferred	3cI2VW	textfile	16.79321896
447	G	A	0.00156501	0.000356201	0.0152248	rs6990948	0.942524	exposure	TRUE	1.11E-05	inferred	3cI2VW	textfile	19.30385137
448	A	T	-0.00110716	0.000259919	0.0289171	rs149529804	0.990321	exposure	TRUE	2.05E-05	inferred	3cI2VW	textfile	18.14448805
449	T	C	-0.00110757	0.000270559	0.0268014	rs2386263	1	exposure	TRUE	4.25E-05	inferred	3cI2VW	textfile	16.75785381
450	T	C	0.00249468	0.000589214	0.00580224	rs146746322	0.926145	exposure	TRUE	2.30E-05	inferred	3cI2VW	textfile	17.92600759
451	C	T	0.00131761	0.000299038	0.0208133	rs117691743	1	exposure	TRUE	1.05E-05	inferred	3cI2VW	textfile	19.41426734
459	G	A	-0.00043007	9.32E-05	0.325055	rs7875396	0.993982	exposure	TRUE	3.94E-06	inferred	3cI2VW	textfile	21.29347162
484	G	A	0.00196923	0.000476184	0.00849305	rs139965284	0.915802	exposure	TRUE	3.54E-05	inferred	3cI2VW	textfile	17.10185772
494	A	G	0.000454326	9.58E-05	0.312686	rs7019107	0.972759	exposure	TRUE	2.11E-06	inferred	3cI2VW	textfile	22.49076171
509	T	A	0.00142802	0.000329055	0.0186187	rs118110076	0.970504	exposure	TRUE	1.43E-05	inferred	3cI2VW	textfile	18.83352406
518	C	T	-0.000594699	0.000118563	0.158237	rs34680692	1	exposure	TRUE	5.28E-07	inferred	3cI2VW	textfile	25.15915536
														19.0419856
