# Supplementary material for: Causal relationship between resting-state networks and depression: a bidirectional two-sample mendelian randomization study
Source: BMC Psychiatry. 2024 May 29;24:402. doi: 10.1186/s12888-024-05857-2 (PMC11138044; doi:10.1186/s12888-024-05857-2)
Supplement: Supplementary file 16 — Supplementary Material 16: The selected SNPs of SC VAN [file 12888_2024_5857_MOESM16_ESM.csv]

SNPs of SC_VAN
	effect_allele.exposure	other_allele.exposure	beta.exposure	se.exposure	eaf.exposure	SNP	info.exposure	exposure	mr_keep.exposure	pval.exposure	pval_origin.exposure	id.exposure	data_source.exposure	F
15	A	G	-0.000206471	4.88E-05	0.392196	rs225113	0.996719	exposure	TRUE	2.33E-05	inferred	o3u4Kr	textfile	17.90104888
17	G	C	-0.000383925	8.91E-05	0.0787205	rs1098182	0.984077	exposure	TRUE	1.64E-05	inferred	o3u4Kr	textfile	18.56681362
21	T	C	-0.00110333	0.000234775	0.0104342	rs72683542	0.926929	exposure	TRUE	2.61E-06	inferred	o3u4Kr	textfile	22.08549592
25	G	C	-0.000227185	5.01E-05	0.373491	rs12724393	0.980325	exposure	TRUE	5.77E-06	inferred	o3u4Kr	textfile	20.56287593
117	T	C	0.000642574	0.000158403	0.0228854	rs72772197	1	exposure	TRUE	4.98E-05	inferred	o3u4Kr	textfile	16.45581867
119	A	G	-0.000233619	4.93E-05	0.403548	rs2496054	0.983875	exposure	TRUE	2.15E-06	inferred	o3u4Kr	textfile	22.45548723
128	A	G	0.00106106	0.000240549	0.0110368	rs74994542	0.995381	exposure	TRUE	1.03E-05	inferred	o3u4Kr	textfile	19.45686089
134	C	T	0.000280758	6.47E-05	0.162999	rs7086205	1	exposure	TRUE	1.43E-05	inferred	o3u4Kr	textfile	18.83023408
135	G	A	-0.000361698	8.87E-05	0.0812581	rs1133932	0.970714	exposure	TRUE	4.55E-05	inferred	o3u4Kr	textfile	16.62818988
136	A	G	0.000207701	5.04E-05	0.345622	rs437976	1	exposure	TRUE	3.77E-05	inferred	o3u4Kr	textfile	16.98306619
137	G	A	-0.000525368	0.00012584	0.038203	rs55928793	0.930432	exposure	TRUE	2.98E-05	inferred	o3u4Kr	textfile	17.42969605
139	A	T	0.00119484	0.000241344	0.00979358	rs61901520	0.922454	exposure	TRUE	7.39E-07	inferred	o3u4Kr	textfile	24.5101796
143	C	T	-0.00021288	5.16E-05	0.317595	rs2359468	0.993632	exposure	TRUE	3.70E-05	inferred	o3u4Kr	textfile	17.02042185
146	T	C	-0.00131717	0.000319715	0.00638756	rs73126161	0.96098	exposure	TRUE	3.79E-05	inferred	o3u4Kr	textfile	16.9729619
164	G	A	-0.000227826	5.01E-05	0.365279	rs35750341	0.98924	exposure	TRUE	5.43E-06	inferred	o3u4Kr	textfile	20.67907549
176	T	C	-0.000214686	5.11E-05	0.337228	rs1727422	0.984445	exposure	TRUE	2.65E-05	inferred	o3u4Kr	textfile	17.65085098
178	A	G	0.000328873	7.66E-05	0.111724	rs35196335	0.989232	exposure	TRUE	1.76E-05	inferred	o3u4Kr	textfile	18.43312214
179	G	T	-0.00093338	0.000221063	0.0110518	rs7319578	0.937367	exposure	TRUE	2.42E-05	inferred	o3u4Kr	textfile	17.82727085
180	G	A	-0.00020912	5.09E-05	0.328635	rs7986706	0.998067	exposure	TRUE	3.98E-05	inferred	o3u4Kr	textfile	16.87934445
181	A	C	0.000621243	0.000146446	0.0278975	rs113595602	0.957252	exposure	TRUE	2.21E-05	inferred	o3u4Kr	textfile	17.99566868
183	G	T	0.000225009	5.21E-05	0.311753	rs4903066	0.982867	exposure	TRUE	1.57E-05	inferred	o3u4Kr	textfile	18.65195386
222	C	T	-0.000206727	5.06E-05	0.343319	rs12435019	0.993185	exposure	TRUE	4.40E-05	inferred	o3u4Kr	textfile	16.69142329
223	T	C	0.000967919	0.000220775	0.012204	rs117213955	0.937078	exposure	TRUE	1.16E-05	inferred	o3u4Kr	textfile	19.22110022
226	A	G	-0.00023852	5.65E-05	0.247873	rs397212	0.961908	exposure	TRUE	2.43E-05	inferred	o3u4Kr	textfile	17.82184679
229	C	G	-0.000449921	9.49E-05	0.0669558	rs78272777	1	exposure	TRUE	2.13E-06	inferred	o3u4Kr	textfile	22.47709099
231	C	G	0.000345408	8.08E-05	0.0935296	rs7198985	0.984689	exposure	TRUE	1.91E-05	inferred	o3u4Kr	textfile	18.27435522
245	G	A	0.00023855	5.46E-05	0.260605	rs9927130	0.997096	exposure	TRUE	1.25E-05	inferred	o3u4Kr	textfile	19.0885771
249	C	A	0.000837488	0.000183367	0.0166625	rs112777908	1	exposure	TRUE	4.94E-06	inferred	o3u4Kr	textfile	20.86002509
250	A	G	0.000322832	7.67E-05	0.109313	rs12598992	0.984666	exposure	TRUE	2.56E-05	inferred	o3u4Kr	textfile	17.71586758
253	G	A	0.000403769	8.36E-05	0.0906239	rs3095674	0.996414	exposure	TRUE	1.37E-06	inferred	o3u4Kr	textfile	23.3267046
264	C	G	0.000313366	7.24E-05	0.13071	rs2377469	0.95263	exposure	TRUE	1.50E-05	inferred	o3u4Kr	textfile	18.73383176
270	T	C	0.000197072	4.76E-05	0.46922	rs12606127	0.998731	exposure	TRUE	3.47E-05	inferred	o3u4Kr	textfile	17.14099162
271	T	C	-0.000344826	8.17E-05	0.0971462	rs12968264	0.952071	exposure	TRUE	2.44E-05	inferred	o3u4Kr	textfile	17.81377225
273	A	G	-0.000196957	4.81E-05	0.488916	rs7581349	0.992544	exposure	TRUE	4.23E-05	inferred	o3u4Kr	textfile	16.76689669
275	T	A	0.00068258	0.000164269	0.0215231	rs62160251	0.954042	exposure	TRUE	3.25E-05	inferred	o3u4Kr	textfile	17.26616518
278	G	A	0.000660934	0.000154865	0.0246797	rs116822882	0.946417	exposure	TRUE	1.97E-05	inferred	o3u4Kr	textfile	18.21418039
279	A	G	-0.000219095	5.36E-05	0.286377	rs4663543	0.980097	exposure	TRUE	4.36E-05	inferred	o3u4Kr	textfile	16.70841885
281	G	A	-0.000215405	5.26E-05	0.294345	rs6112974	0.987647	exposure	TRUE	4.22E-05	inferred	o3u4Kr	textfile	16.77027065
282	T	C	0.000616398	0.000124853	0.0391022	rs58843788	0.987361	exposure	TRUE	7.93E-07	inferred	o3u4Kr	textfile	24.37386927
286	C	T	0.000567681	0.000138639	0.0311183	rs73283989	0.9808	exposure	TRUE	4.23E-05	inferred	o3u4Kr	textfile	16.76632512
288	T	A	0.00069127	0.000166872	0.0210949	rs151309467	0.965683	exposure	TRUE	3.44E-05	inferred	o3u4Kr	textfile	17.16044229
290	G	A	-0.000218915	4.99E-05	0.366431	rs667270	0.987362	exposure	TRUE	1.15E-05	inferred	o3u4Kr	textfile	19.24641958
300	T	C	-0.000265744	6.18E-05	0.183993	rs78641014	0.990007	exposure	TRUE	1.71E-05	inferred	o3u4Kr	textfile	18.49055664
306	T	C	-0.000522284	0.000124814	0.0381658	rs114647221	0.93099	exposure	TRUE	2.86E-05	inferred	o3u4Kr	textfile	17.51002798
307	T	C	0.000665596	0.000153882	0.0256847	rs115870888	0.929443	exposure	TRUE	1.52E-05	inferred	o3u4Kr	textfile	18.70879267
313	G	A	-0.000198058	4.80E-05	0.469169	rs6801978	0.997242	exposure	TRUE	3.69E-05	inferred	o3u4Kr	textfile	17.02559521
314	C	T	0.00076572	0.00018767	0.0165477	rs16828699	1	exposure	TRUE	4.50E-05	inferred	o3u4Kr	textfile	16.64754791
315	C	T	0.000653665	0.000157361	0.0246397	rs140670212	0.962554	exposure	TRUE	3.27E-05	inferred	o3u4Kr	textfile	17.2550511
321	A	G	-0.000342276	7.02E-05	0.135952	rs56077178	0.980355	exposure	TRUE	1.08E-06	inferred	o3u4Kr	textfile	23.77270886
324	T	C	-0.000227239	5.29E-05	0.276789	rs6446589	1	exposure	TRUE	1.74E-05	inferred	o3u4Kr	textfile	18.45246519
325	C	G	-0.000275481	6.78E-05	0.145855	rs73187138	0.995086	exposure	TRUE	4.84E-05	inferred	o3u4Kr	textfile	16.5091196
326	C	T	0.000206504	5.03E-05	0.347442	rs3806746	0.99753	exposure	TRUE	4.04E-05	inferred	o3u4Kr	textfile	16.85469767
330	T	A	0.000828076	0.000195875	0.0144084	rs185445428	0.922623	exposure	TRUE	2.36E-05	inferred	o3u4Kr	textfile	17.87237945
331	T	C	0.000989986	0.000229606	0.0113779	rs185004959	0.914225	exposure	TRUE	1.62E-05	inferred	o3u4Kr	textfile	18.5905244
344	C	A	0.000209588	5.06E-05	0.341127	rs6813684	0.995014	exposure	TRUE	3.44E-05	inferred	o3u4Kr	textfile	17.15662241
346	T	A	0.000201995	4.95E-05	0.363683	rs28616750	0.992304	exposure	TRUE	4.49E-05	inferred	o3u4Kr	textfile	16.6521702
353	G	C	-0.00029906	6.87E-05	0.140961	rs17083059	0.996351	exposure	TRUE	1.34E-05	inferred	o3u4Kr	textfile	18.94973687
354	C	G	0.000355781	8.06E-05	0.0983472	rs10515323	0.992941	exposure	TRUE	1.01E-05	inferred	o3u4Kr	textfile	19.48477608
386	G	A	0.000235403	5.44E-05	0.26239	rs3776089	0.993713	exposure	TRUE	1.51E-05	inferred	o3u4Kr	textfile	18.72518802
387	T	C	0.000255557	5.58E-05	0.242119	rs58560184	0.986565	exposure	TRUE	4.65E-06	inferred	o3u4Kr	textfile	20.97525091
390	T	C	-0.000632225	0.000141313	0.0290083	rs116826727	0.982782	exposure	TRUE	7.68E-06	inferred	o3u4Kr	textfile	20.0160832
393	T	C	0.00035119	8.47E-05	0.0866052	rs61704424	1	exposure	TRUE	3.38E-05	inferred	o3u4Kr	textfile	17.19164606
396	T	C	-0.000208586	4.90E-05	0.472338	rs9467783	1	exposure	TRUE	2.07E-05	inferred	o3u4Kr	textfile	18.12083273
416	G	A	-0.000240787	5.04E-05	0.357669	rs17612669	0.990346	exposure	TRUE	1.77E-06	inferred	o3u4Kr	textfile	22.82469583
464	C	T	0.000388066	7.44E-05	0.11728	rs72909179	0.998749	exposure	TRUE	1.83E-07	inferred	o3u4Kr	textfile	27.20603906
473	A	G	-0.000363163	8.61E-05	0.0839054	rs28429865	0.959447	exposure	TRUE	2.47E-05	inferred	o3u4Kr	textfile	17.79085775
478	A	G	-0.00038492	8.27E-05	0.0911101	rs145056834	0.983908	exposure	TRUE	3.25E-06	inferred	o3u4Kr	textfile	21.66356543
480	G	C	-0.000477927	0.000110487	0.0487283	rs138738746	0.985076	exposure	TRUE	1.52E-05	inferred	o3u4Kr	textfile	18.71116245
485	T	C	-0.000348925	7.95E-05	0.101396	rs76928645	0.980366	exposure	TRUE	1.14E-05	inferred	o3u4Kr	textfile	19.26326579
490	A	C	0.00129283	0.000287249	0.00682327	rs118027303	0.942814	exposure	TRUE	6.77E-06	inferred	o3u4Kr	textfile	20.25656452
495	A	G	0.000257866	6.33E-05	0.173146	rs2893591	0.968012	exposure	TRUE	4.63E-05	inferred	o3u4Kr	textfile	16.59513337
499	T	C	-0.000271292	6.16E-05	0.190179	rs4072875	0.984868	exposure	TRUE	1.06E-05	inferred	o3u4Kr	textfile	19.39601674
501	T	C	0.000274137	6.18E-05	0.188655	rs1126931	0.978897	exposure	TRUE	9.17E-06	inferred	o3u4Kr	textfile	19.67697625
514	A	C	0.000213258	4.85E-05	0.401678	rs10156241	1	exposure	TRUE	1.10E-05	inferred	o3u4Kr	textfile	19.33424362
515	G	A	-0.000867728	0.000211193	0.0127144	rs117714044	0.954424	exposure	TRUE	3.98E-05	inferred	o3u4Kr	textfile	16.88138927
516	A	G	-0.000252186	5.91E-05	0.214541	rs11784641	0.96839	exposure	TRUE	1.98E-05	inferred	o3u4Kr	textfile	18.20819873
575	A	G	0.000324531	7.34E-05	0.125197	rs9407871	0.988254	exposure	TRUE	9.81E-06	inferred	o3u4Kr	textfile	19.54880687
577	C	T	-0.000269238	6.32E-05	0.173157	rs34233938	0.994347	exposure	TRUE	2.04E-05	inferred	o3u4Kr	textfile	18.14840887
599	G	A	0.000282436	6.80E-05	0.140715	rs35438843	1	exposure	TRUE	3.27E-05	inferred	o3u4Kr	textfile	17.25131793
606	C	T	-0.000213815	5.01E-05	0.384182	rs10819945	0.972989	exposure	TRUE	1.97E-05	inferred	o3u4Kr	textfile	18.21381358
														18.77934051
